# Supplementary material for: Horizontal Spatial Metaphors for Morality: A Cross-Cultural Study of Han Chinese Students and Ethnic Minority Hui Students in China
Source: Front Psychol. 2018 Jul 5;9:1145. doi: 10.3389/fpsyg.2018.01145 (PMC6041504; doi:10.3389/fpsyg.2018.01145)
Supplement: DATA SHEET S1 — Raw data of this research. [file Data_Sheet_1.XLSX]

## Sheet: Introduction
condition	1	moral-left
	2	moral-right
	3	immoral-left
	4	immoral-right

## Sheet: Experiment 1 Han
Sub No.	Age	Gender	RT（ms）	Condition
1	16	female	575	1
1	16	female	594	3
1	16	female	485	3
1	16	female	616	4
1	16	female	543	1
1	16	female	494	2
1	16	female	523	4
1	16	female	650	4
1	16	female	828	2
1	16	female	705	4
1	16	female	546	1
1	16	female	605	2
1	16	female	610	4
1	16	female	499	1
1	16	female	509	4
1	16	female	510	2
1	16	female	514	4
1	16	female	528	4
1	16	female	650	1
1	16	female	649	1
1	16	female	718	2
1	16	female	572	1
1	16	female	715	1
1	16	female	708	4
1	16	female	865	2
1	16	female	832	2
1	16	female	659	4
1	16	female	499	2
1	16	female	773	1
1	16	female	676	1
1	16	female	673	4
1	16	female	688	4
1	16	female	608	3
1	16	female	675	2
1	16	female	727	2
1	16	female	816	2
1	16	female	784	3
1	16	female	839	1
1	16	female	674	4
1	16	female	830	2
1	16	female	935	3
1	16	female	977	3
1	16	female	866	4
1	16	female	996	3
1	16	female	729	2
1	16	female	817	3
1	16	female	739	1
1	16	female	762	2
1	16	female	695	4
1	16	female	871	1
1	16	female	840	3
1	16	female	894	3
1	16	female	1053	3
1	16	female	976	3
1	16	female	1042	2
1	16	female	687	3
1	16	female	712	1
1	16	female	920	3
1	16	female	964	3
1	16	female	897	1
1	16	female	784	2
1	16	female	740	4
1	16	female	669	4
1	16	female	808	2
1	16	female	822	3
1	16	female	900	3
1	16	female	973	1
1	16	female	755	4
1	16	female	644	2
1	16	female	777	3
1	16	female	789	3
1	16	female	860	4
1	16	female	843	2
1	16	female	913	1
1	16	female	939	3
1	16	female	785	2
1	16	female	885	2
1	16	female	959	4
1	16	female	871	4
1	16	female	873	1
1	16	female	844	1
1	16	female	763	4
1	16	female	790	2
1	16	female	692	4
1	16	female	651	2
1	16	female	537	4
1	16	female	625	1
1	16	female	774	1
1	16	female	782	2
1	16	female	810	4
1	16	female	842	3
1	16	female	898	3
1	16	female	892	4
1	16	female	844	1
1	16	female	731	4
1	16	female	947	4
1	16	female	813	4
1	16	female	677	1
1	16	female	733	2
1	16	female	692	2
1	16	female	722	3
1	16	female	659	3
1	16	female	703	1
1	16	female	691	3
1	16	female	708	3
1	16	female	834	3
1	16	female	749	3
1	16	female	755	3
1	16	female	693	2
1	16	female	736	3
1	16	female	689	1
1	16	female	832	1
1	16	female	842	2
1	16	female	747	1
1	16	female	818	1
1	16	female	827	1
1	16	female	755	1
1	16	female	846	2
1	16	female	888	2
1	16	female	911	4
2	15	female	971	3
2	15	female	601	1
2	15	female	833	4
2	15	female	702	2
2	15	female	570	1
2	15	female	623	3
2	15	female	669	4
2	15	female	595	2
2	15	female	669	4
2	15	female	599	2
2	15	female	792	1
2	15	female	868	3
2	15	female	921	3
2	15	female	1031	2
2	15	female	840	1
2	15	female	965	2
2	15	female	943	3
2	15	female	793	1
2	15	female	831	3
2	15	female	792	4
2	15	female	837	4
2	15	female	911	1
2	15	female	872	4
2	15	female	751	1
2	15	female	700	3
2	15	female	824	3
2	15	female	761	1
2	15	female	1006	2
2	15	female	888	4
2	15	female	696	2
2	15	female	863	4
2	15	female	988	4
2	15	female	949	3
2	15	female	945	4
2	15	female	876	2
2	15	female	835	3
2	15	female	832	2
2	15	female	856	1
2	15	female	791	4
2	15	female	750	1
2	15	female	836	2
2	15	female	749	2
2	15	female	743	3
2	15	female	799	2
2	15	female	832	4
2	15	female	765	3
2	15	female	776	4
2	15	female	898	4
2	15	female	926	1
2	15	female	909	1
2	15	female	914	4
2	15	female	917	1
2	15	female	969	3
2	15	female	939	2
2	15	female	844	1
2	15	female	951	3
2	15	female	863	2
2	15	female	962	1
2	15	female	757	2
2	15	female	794	3
2	15	female	751	2
2	15	female	818	2
2	15	female	839	2
2	15	female	872	2
2	15	female	804	3
2	15	female	702	4
2	15	female	810	2
2	15	female	813	1
2	15	female	766	3
2	15	female	910	1
2	15	female	959	1
2	15	female	874	4
2	15	female	962	4
2	15	female	1118	1
2	15	female	1060	2
2	15	female	863	3
2	15	female	898	2
2	15	female	947	3
2	15	female	1120	4
2	15	female	995	3
2	15	female	1031	3
2	15	female	850	1
2	15	female	962	3
2	15	female	1091	3
2	15	female	942	1
2	15	female	988	2
2	15	female	987	1
2	15	female	953	1
2	15	female	943	3
2	15	female	1103	1
2	15	female	1108	4
2	15	female	1157	2
2	15	female	1172	1
2	15	female	1294	4
2	15	female	1269	1
2	15	female	1106	4
2	15	female	1165	4
2	15	female	1106	2
2	15	female	1201	4
2	15	female	1103	4
2	15	female	1212	1
2	15	female	1330	3
2	15	female	1119	4
2	15	female	1185	3
2	15	female	1175	3
2	15	female	1224	1
2	15	female	1257	1
2	15	female	1149	4
2	15	female	993	2
2	15	female	1158	2
2	15	female	1268	2
2	15	female	1236	3
2	15	female	1166	4
2	15	female	1124	3
2	15	female	1181	3
2	15	female	1241	4
2	15	female	1181	2
2	15	female	1185	2
2	15	female	1121	1
2	15	female	1092	4
3	16	male	654	4
3	16	male	572	4
3	16	male	653	1
3	16	male	615	2
3	16	male	655	3
3	16	male	689	4
3	16	male	607	1
3	16	male	617	3
3	16	male	730	3
3	16	male	779	3
3	16	male	847	2
3	16	male	854	2
3	16	male	801	1
3	16	male	723	2
3	16	male	655	3
3	16	male	739	4
3	16	male	760	1
3	16	male	750	2
3	16	male	687	3
3	16	male	716	3
3	16	male	734	1
3	16	male	847	2
3	16	male	839	2
3	16	male	783	4
3	16	male	867	2
3	16	male	730	1
3	16	male	661	2
3	16	male	720	4
3	16	male	664	1
3	16	male	665	4
3	16	male	697	2
3	16	male	724	4
3	16	male	634	2
3	16	male	810	3
3	16	male	854	3
3	16	male	896	1
3	16	male	794	2
3	16	male	765	1
3	16	male	793	1
3	16	male	816	1
3	16	male	808	3
3	16	male	780	4
3	16	male	785	1
3	16	male	804	3
3	16	male	806	4
3	16	male	859	3
3	16	male	926	4
3	16	male	784	1
3	16	male	797	4
3	16	male	771	4
3	16	male	670	4
3	16	male	707	1
3	16	male	760	3
3	16	male	639	3
3	16	male	696	1
3	16	male	836	2
3	16	male	873	4
3	16	male	743	2
3	16	male	837	3
3	16	male	942	2
3	16	male	989	2
3	16	male	764	4
3	16	male	943	2
3	16	male	900	4
3	16	male	900	2
3	16	male	988	4
3	16	male	1022	3
3	16	male	921	1
3	16	male	979	2
3	16	male	834	2
3	16	male	906	1
3	16	male	821	4
3	16	male	870	3
3	16	male	955	3
3	16	male	844	4
3	16	male	940	4
3	16	male	949	3
3	16	male	927	1
3	16	male	837	2
3	16	male	938	3
3	16	male	869	1
3	16	male	817	2
3	16	male	932	4
3	16	male	1099	3
3	16	male	804	1
3	16	male	904	1
3	16	male	899	1
3	16	male	841	4
3	16	male	875	2
3	16	male	946	4
3	16	male	968	4
3	16	male	1019	3
3	16	male	903	4
3	16	male	942	1
3	16	male	840	3
3	16	male	973	2
3	16	male	924	2
3	16	male	946	3
3	16	male	953	1
3	16	male	993	4
3	16	male	948	1
3	16	male	924	2
3	16	male	917	1
3	16	male	1077	1
3	16	male	1105	3
3	16	male	1050	3
3	16	male	941	2
3	16	male	895	3
3	16	male	1001	1
3	16	male	1022	4
3	16	male	1001	3
3	16	male	950	3
3	16	male	914	2
3	16	male	910	1
3	16	male	949	2
3	16	male	927	4
3	16	male	1010	1
3	16	male	858	4
3	16	male	1049	3
3	16	male	1044	2
4	16	female	709	4
4	16	female	859	3
4	16	female	1106	4
4	16	female	995	3
4	16	female	866	2
4	16	female	973	2
4	16	female	792	4
4	16	female	729	1
4	16	female	814	1
4	16	female	1116	3
4	16	female	1113	4
4	16	female	1143	4
4	16	female	977	1
4	16	female	1048	3
4	16	female	1161	4
4	16	female	1197	4
4	16	female	1073	4
4	16	female	947	3
4	16	female	1035	2
4	16	female	1031	2
4	16	female	1310	3
4	16	female	1156	2
4	16	female	947	4
4	16	female	1102	1
4	16	female	1169	2
4	16	female	1783	1
4	16	female	1038	1
4	16	female	1138	4
4	16	female	1103	2
4	16	female	973	1
4	16	female	1066	2
4	16	female	1232	1
4	16	female	1048	4
4	16	female	1112	2
4	16	female	969	4
4	16	female	1053	3
4	16	female	1068	4
4	16	female	996	1
4	16	female	1002	3
4	16	female	1141	3
4	16	female	974	2
4	16	female	1065	1
4	16	female	1011	1
4	16	female	988	3
4	16	female	1036	3
4	16	female	1009	4
4	16	female	1134	4
4	16	female	1117	3
4	16	female	1196	3
4	16	female	1072	2
4	16	female	950	3
4	16	female	1077	2
4	16	female	1136	1
4	16	female	1030	2
4	16	female	1099	2
4	16	female	1119	1
4	16	female	1105	1
4	16	female	1075	2
4	16	female	1073	1
4	16	female	951	3
4	16	female	962	1
4	16	female	868	4
4	16	female	955	3
4	16	female	1036	2
4	16	female	979	3
4	16	female	994	2
4	16	female	1065	2
4	16	female	1179	2
4	16	female	1133	2
4	16	female	1045	2
4	16	female	1071	2
4	16	female	1188	1
4	16	female	1151	4
4	16	female	1075	3
4	16	female	1017	3
4	16	female	1103	2
4	16	female	929	1
4	16	female	924	3
4	16	female	941	1
4	16	female	980	2
4	16	female	935	3
4	16	female	949	2
4	16	female	1020	4
4	16	female	1040	3
4	16	female	1038	1
4	16	female	961	1
4	16	female	1123	1
4	16	female	1020	4
4	16	female	1075	4
4	16	female	1166	1
4	16	female	1213	4
4	16	female	1033	4
4	16	female	1077	2
4	16	female	968	4
4	16	female	1131	1
4	16	female	1166	3
4	16	female	935	4
4	16	female	1018	2
4	16	female	1009	4
4	16	female	1253	3
4	16	female	1055	1
4	16	female	931	3
4	16	female	908	4
4	16	female	982	4
4	16	female	942	2
4	16	female	917	3
4	16	female	1057	3
4	16	female	910	1
4	16	female	937	3
4	16	female	955	1
4	16	female	915	4
4	16	female	889	1
4	16	female	805	4
4	16	female	866	4
4	16	female	857	2
4	16	female	942	3
4	16	female	1040	1
4	16	female	1183	1
4	16	female	1217	2
4	16	female	1142	3
5	16	male	925	3
5	16	male	918	3
5	16	male	863	2
5	16	male	727	1
5	16	male	673	2
5	16	male	742	4
5	16	male	768	2
5	16	male	865	1
5	16	male	846	4
5	16	male	923	4
5	16	male	863	4
5	16	male	781	4
5	16	male	749	1
5	16	male	717	1
5	16	male	850	1
5	16	male	792	3
5	16	male	815	3
5	16	male	911	4
5	16	male	953	3
5	16	male	928	2
5	16	male	856	4
5	16	male	752	2
5	16	male	804	1
5	16	male	938	1
5	16	male	872	3
5	16	male	929	3
5	16	male	756	2
5	16	male	813	4
5	16	male	812	4
5	16	male	804	2
5	16	male	754	2
5	16	male	786	1
5	16	male	831	2
5	16	male	880	2
5	16	male	833	4
5	16	male	857	3
5	16	male	969	4
5	16	male	897	1
5	16	male	869	2
5	16	male	986	3
5	16	male	857	1
5	16	male	941	4
5	16	male	1075	4
5	16	male	834	4
5	16	male	828	1
5	16	male	848	1
5	16	male	968	1
5	16	male	858	4
5	16	male	839	1
5	16	male	820	3
5	16	male	900	3
5	16	male	903	3
5	16	male	955	2
5	16	male	878	1
5	16	male	886	3
5	16	male	884	2
5	16	male	877	3
5	16	male	975	2
5	16	male	993	2
5	16	male	892	3
5	16	male	794	1
5	16	male	678	2
5	16	male	778	2
5	16	male	915	1
5	16	male	867	4
5	16	male	1054	1
5	16	male	1059	1
5	16	male	1012	4
5	16	male	1028	2
5	16	male	771	4
5	16	male	1089	1
5	16	male	719	4
5	16	male	994	3
5	16	male	693	4
5	16	male	852	4
5	16	male	847	2
5	16	male	865	4
5	16	male	910	3
5	16	male	924	2
5	16	male	1051	2
5	16	male	742	1
5	16	male	736	3
5	16	male	842	1
5	16	male	798	1
5	16	male	662	1
5	16	male	874	4
5	16	male	541	4
5	16	male	783	4
5	16	male	624	3
5	16	male	683	2
5	16	male	749	3
5	16	male	758	1
5	16	male	787	3
5	16	male	684	2
5	16	male	749	3
5	16	male	672	2
5	16	male	730	1
5	16	male	707	3
5	16	male	774	1
5	16	male	834	3
5	16	male	861	4
5	16	male	881	3
5	16	male	871	3
5	16	male	777	2
5	16	male	863	4
5	16	male	891	3
5	16	male	797	4
5	16	male	733	2
5	16	male	947	4
5	16	male	755	1
5	16	male	738	2
5	16	male	655	1
5	16	male	744	4
5	16	male	845	3
5	16	male	823	3
5	16	male	901	2
5	16	male	798	1
5	16	male	840	2
5	16	male	844	2
5	16	male	757	3
6	15	male	734	2
6	15	male	800	4
6	15	male	991	4
6	15	male	965	3
6	15	male	933	4
6	15	male	947	3
6	15	male	889	2
6	15	male	861	1
6	15	male	875	1
6	15	male	973	2
6	15	male	953	1
6	15	male	965	3
6	15	male	958	4
6	15	male	1013	4
6	15	male	875	1
6	15	male	1007	1
6	15	male	1074	1
6	15	male	1019	2
6	15	male	967	2
6	15	male	1011	4
6	15	male	1036	1
6	15	male	1032	4
6	15	male	1092	3
6	15	male	1109	4
6	15	male	996	3
6	15	male	1074	1
6	15	male	1084	4
6	15	male	1324	3
6	15	male	1190	4
6	15	male	1328	3
6	15	male	1229	1
6	15	male	1288	2
6	15	male	1202	3
6	15	male	1155	1
6	15	male	1052	2
6	15	male	1132	3
6	15	male	1097	3
6	15	male	1164	2
6	15	male	1019	4
6	15	male	1037	3
6	15	male	1185	2
6	15	male	1053	2
6	15	male	1092	4
6	15	male	1233	3
6	15	male	1148	3
6	15	male	1203	4
6	15	male	1236	2
6	15	male	1198	1
6	15	male	1103	2
6	15	male	1252	1
6	15	male	1267	1
6	15	male	1124	2
6	15	male	1162	1
6	15	male	1032	4
6	15	male	1136	1
6	15	male	1127	3
6	15	male	1101	3
6	15	male	1123	2
6	15	male	1159	2
6	15	male	1057	4
6	15	male	1161	1
6	15	male	1055	3
6	15	male	1142	1
6	15	male	1115	1
6	15	male	1282	2
6	15	male	1183	4
6	15	male	1240	2
6	15	male	1278	4
6	15	male	1259	2
6	15	male	883	4
6	15	male	1126	3
6	15	male	1049	4
6	15	male	1052	4
6	15	male	1091	3
6	15	male	1039	1
6	15	male	1219	4
6	15	male	1359	3
6	15	male	1046	1
6	15	male	1096	2
6	15	male	903	2
6	15	male	1204	4
6	15	male	1064	3
6	15	male	1069	1
6	15	male	1196	4
6	15	male	1173	1
6	15	male	1130	1
6	15	male	1154	2
6	15	male	1167	4
6	15	male	1284	1
6	15	male	1176	3
6	15	male	1219	1
6	15	male	1197	1
6	15	male	1255	1
6	15	male	1079	4
6	15	male	1172	3
6	15	male	1199	1
6	15	male	1089	3
6	15	male	1193	3
6	15	male	1102	3
6	15	male	1113	1
6	15	male	1238	4
6	15	male	1247	2
6	15	male	1144	3
6	15	male	1206	2
6	15	male	1259	4
6	15	male	1204	2
6	15	male	1142	3
6	15	male	1142	3
6	15	male	1112	2
6	15	male	1207	2
6	15	male	1157	2
6	15	male	1105	4
6	15	male	1180	2
6	15	male	1046	3
6	15	male	1187	4
6	15	male	1239	3
6	15	male	1191	4
6	15	male	1134	2
6	15	male	1208	2
6	15	male	1159	1
7	16	male	927	4
7	16	male	715	2
7	16	male	840	2
7	16	male	780	3
7	16	male	761	4
7	16	male	752	1
7	16	male	863	3
7	16	male	1040	1
7	16	male	793	1
7	16	male	967	2
7	16	male	832	3
7	16	male	859	2
7	16	male	844	4
7	16	male	945	3
7	16	male	848	3
7	16	male	887	1
7	16	male	852	1
7	16	male	764	2
7	16	male	787	1
7	16	male	842	4
7	16	male	744	2
7	16	male	868	2
7	16	male	797	4
7	16	male	804	1
7	16	male	878	2
7	16	male	874	4
7	16	male	893	4
7	16	male	889	3
7	16	male	775	2
7	16	male	905	4
7	16	male	823	2
7	16	male	816	4
7	16	male	918	4
7	16	male	904	1
7	16	male	971	3
7	16	male	953	3
7	16	male	1070	2
7	16	male	855	3
7	16	male	938	4
7	16	male	896	1
7	16	male	874	1
7	16	male	1013	4
7	16	male	909	1
7	16	male	1058	2
7	16	male	879	1
7	16	male	919	4
7	16	male	995	2
7	16	male	950	3
7	16	male	914	4
7	16	male	831	2
7	16	male	973	3
7	16	male	733	1
7	16	male	982	2
7	16	male	930	3
7	16	male	943	1
7	16	male	1029	3
7	16	male	1120	4
7	16	male	867	3
7	16	male	827	1
7	16	male	1057	3
7	16	male	866	2
7	16	male	722	2
7	16	male	595	3
7	16	male	688	2
7	16	male	811	3
7	16	male	887	1
7	16	male	949	3
7	16	male	987	3
7	16	male	835	2
7	16	male	835	2
7	16	male	681	4
7	16	male	783	2
7	16	male	890	4
7	16	male	871	1
7	16	male	811	3
7	16	male	792	1
7	16	male	986	4
7	16	male	791	1
7	16	male	979	4
7	16	male	1018	1
7	16	male	1032	1
7	16	male	982	1
7	16	male	920	2
7	16	male	1058	3
7	16	male	989	3
7	16	male	1055	3
7	16	male	946	2
7	16	male	932	1
7	16	male	865	1
7	16	male	944	4
7	16	male	906	3
7	16	male	993	4
7	16	male	895	3
7	16	male	875	3
7	16	male	877	2
7	16	male	939	2
7	16	male	872	4
7	16	male	949	4
7	16	male	966	3
7	16	male	928	2
7	16	male	863	3
7	16	male	1198	2
7	16	male	1032	4
7	16	male	1053	4
7	16	male	1072	1
7	16	male	998	1
7	16	male	1028	3
7	16	male	946	1
7	16	male	1087	1
7	16	male	997	4
7	16	male	969	1
7	16	male	941	1
7	16	male	922	2
7	16	male	986	4
7	16	male	1066	3
7	16	male	1050	2
7	16	male	984	4
7	16	male	1061	4
7	16	male	1051	4
7	16	male	1063	2
8	17	female	874	1
8	17	female	1340	4
8	17	female	1024	2
8	17	female	1217	2
8	17	female	876	2
8	17	female	895	3
8	17	female	927	4
8	17	female	823	4
8	17	female	810	4
8	17	female	897	3
8	17	female	775	3
8	17	female	724	2
8	17	female	655	4
8	17	female	735	3
8	17	female	670	2
8	17	female	700	4
8	17	female	672	3
8	17	female	697	1
8	17	female	739	2
8	17	female	773	1
8	17	female	836	3
8	17	female	796	4
8	17	female	794	3
8	17	female	908	4
8	17	female	767	2
8	17	female	818	1
8	17	female	719	1
8	17	female	679	2
8	17	female	822	2
8	17	female	679	3
8	17	female	778	3
8	17	female	775	2
8	17	female	586	4
8	17	female	697	1
8	17	female	832	3
8	17	female	727	1
8	17	female	831	4
8	17	female	993	2
8	17	female	829	2
8	17	female	833	4
8	17	female	900	3
8	17	female	914	4
8	17	female	838	3
8	17	female	789	4
8	17	female	1026	3
8	17	female	942	1
8	17	female	890	3
8	17	female	747	2
8	17	female	921	1
8	17	female	939	1
8	17	female	1004	1
8	17	female	828	4
8	17	female	821	1
8	17	female	691	2
8	17	female	844	3
8	17	female	737	1
8	17	female	710	4
8	17	female	833	1
8	17	female	703	2
8	17	female	746	1
8	17	female	729	1
8	17	female	691	1
8	17	female	865	4
8	17	female	812	4
8	17	female	775	1
8	17	female	868	1
8	17	female	871	4
8	17	female	917	3
8	17	female	907	2
8	17	female	771	2
8	17	female	930	1
8	17	female	815	1
8	17	female	954	3
8	17	female	756	3
8	17	female	777	2
8	17	female	800	2
8	17	female	614	2
8	17	female	686	4
8	17	female	652	1
8	17	female	633	3
8	17	female	642	2
8	17	female	734	3
8	17	female	739	4
8	17	female	717	4
8	17	female	763	3
8	17	female	766	3
8	17	female	741	2
8	17	female	792	2
8	17	female	857	2
8	17	female	699	4
8	17	female	778	2
8	17	female	819	4
8	17	female	749	4
8	17	female	786	2
8	17	female	745	1
8	17	female	865	4
8	17	female	721	1
8	17	female	807	2
8	17	female	749	1
8	17	female	655	1
8	17	female	787	4
8	17	female	703	1
8	17	female	768	3
8	17	female	734	3
8	17	female	693	1
8	17	female	821	3
8	17	female	728	4
8	17	female	791	2
8	17	female	773	4
8	17	female	722	3
8	17	female	677	4
8	17	female	605	4
8	17	female	658	2
8	17	female	694	1
8	17	female	667	3
8	17	female	645	1
8	17	female	856	3
8	17	female	653	2
8	17	female	733	3
8	17	female	557	3
9	17	female	968	3
9	17	female	679	3
9	17	female	698	3
9	17	female	613	1
9	17	female	600	1
9	17	female	640	2
9	17	female	700	3
9	17	female	651	3
9	17	female	720	4
9	17	female	693	1
9	17	female	716	4
9	17	female	634	1
9	17	female	738	3
9	17	female	732	3
9	17	female	705	4
9	17	female	716	4
9	17	female	698	1
9	17	female	754	3
9	17	female	677	3
9	17	female	658	4
9	17	female	653	2
9	17	female	773	1
9	17	female	765	3
9	17	female	825	4
9	17	female	866	1
9	17	female	910	2
9	17	female	1007	4
9	17	female	943	4
9	17	female	643	4
9	17	female	743	3
9	17	female	919	2
9	17	female	812	4
9	17	female	962	2
9	17	female	629	3
9	17	female	797	1
9	17	female	1001	1
9	17	female	893	3
9	17	female	900	4
9	17	female	888	4
9	17	female	825	2
9	17	female	693	1
9	17	female	762	4
9	17	female	793	3
9	17	female	851	2
9	17	female	730	2
9	17	female	658	2
9	17	female	646	1
9	17	female	731	2
9	17	female	602	2
9	17	female	659	3
9	17	female	721	2
9	17	female	667	1
9	17	female	785	2
9	17	female	793	1
9	17	female	787	1
9	17	female	800	2
9	17	female	778	4
9	17	female	781	2
9	17	female	812	4
9	17	female	930	1
9	17	female	756	1
9	17	female	621	3
9	17	female	655	2
9	17	female	846	4
9	17	female	830	3
9	17	female	799	3
9	17	female	650	4
9	17	female	846	1
9	17	female	824	4
9	17	female	775	1
9	17	female	870	1
9	17	female	804	4
9	17	female	791	3
9	17	female	662	4
9	17	female	706	3
9	17	female	648	4
9	17	female	802	3
9	17	female	804	3
9	17	female	812	4
9	17	female	820	4
9	17	female	976	3
9	17	female	828	1
9	17	female	764	4
9	17	female	810	4
9	17	female	786	1
9	17	female	865	3
9	17	female	853	2
9	17	female	927	1
9	17	female	716	1
9	17	female	904	1
9	17	female	797	4
9	17	female	853	3
9	17	female	994	2
9	17	female	804	2
9	17	female	923	2
9	17	female	820	2
9	17	female	708	4
9	17	female	941	3
9	17	female	828	2
9	17	female	861	4
9	17	female	799	1
9	17	female	821	2
9	17	female	801	2
9	17	female	972	1
9	17	female	889	1
9	17	female	808	2
9	17	female	830	2
9	17	female	846	2
9	17	female	833	1
9	17	female	878	2
9	17	female	862	1
9	17	female	766	3
9	17	female	890	2
9	17	female	794	3
9	17	female	803	1
9	17	female	683	3
9	17	female	914	4
9	17	female	847	2
9	17	female	781	3
9	17	female	810	4
10	15	female	853	3
10	15	female	818	1
10	15	female	979	3
10	15	female	836	2
10	15	female	847	1
10	15	female	931	1
10	15	female	938	2
10	15	female	978	3
10	15	female	986	2
10	15	female	847	3
10	15	female	978	4
10	15	female	964	3
10	15	female	1050	4
10	15	female	950	2
10	15	female	879	4
10	15	female	648	1
10	15	female	695	1
10	15	female	697	1
10	15	female	766	1
10	15	female	835	4
10	15	female	818	3
10	15	female	856	3
10	15	female	703	1
10	15	female	727	1
10	15	female	838	4
10	15	female	864	1
10	15	female	860	2
10	15	female	884	4
10	15	female	832	3
10	15	female	620	1
10	15	female	704	2
10	15	female	809	3
10	15	female	715	4
10	15	female	757	2
10	15	female	752	3
10	15	female	635	4
10	15	female	733	2
10	15	female	763	4
10	15	female	713	1
10	15	female	705	2
10	15	female	837	4
10	15	female	781	1
10	15	female	792	2
10	15	female	843	2
10	15	female	951	4
10	15	female	920	4
10	15	female	769	1
10	15	female	867	4
10	15	female	741	2
10	15	female	709	3
10	15	female	610	1
10	15	female	752	3
10	15	female	720	2
10	15	female	791	2
10	15	female	750	2
10	15	female	686	4
10	15	female	749	4
10	15	female	773	3
10	15	female	666	3
10	15	female	772	3
10	15	female	672	4
10	15	female	790	2
10	15	female	654	1
10	15	female	843	1
10	15	female	798	1
10	15	female	783	2
10	15	female	620	3
10	15	female	700	3
10	15	female	659	1
10	15	female	724	3
10	15	female	704	4
10	15	female	668	2
10	15	female	677	4
10	15	female	741	2
10	15	female	727	4
10	15	female	786	1
10	15	female	764	1
10	15	female	835	2
10	15	female	864	3
10	15	female	812	3
10	15	female	879	1
10	15	female	763	3
10	15	female	835	3
10	15	female	803	1
10	15	female	824	4
10	15	female	742	4
10	15	female	754	4
10	15	female	888	3
10	15	female	852	4
10	15	female	841	4
10	15	female	771	1
10	15	female	898	3
10	15	female	850	1
10	15	female	947	4
10	15	female	821	3
10	15	female	1042	4
10	15	female	873	1
10	15	female	852	3
10	15	female	982	1
10	15	female	871	2
10	15	female	841	1
10	15	female	813	3
10	15	female	955	2
10	15	female	942	3
10	15	female	844	4
10	15	female	851	2
10	15	female	909	2
10	15	female	755	3
10	15	female	851	4
10	15	female	785	2
10	15	female	796	2
10	15	female	830	2
10	15	female	974	1
10	15	female	776	4
10	15	female	1026	3
10	15	female	954	2
10	15	female	960	1
10	15	female	840	2
10	15	female	855	2
10	15	female	737	4
11	16	male	858	2
11	16	male	693	3
11	16	male	886	3
11	16	male	889	1
11	16	male	957	1
11	16	male	854	1
11	16	male	868	2
11	16	male	979	1
11	16	male	1057	2
11	16	male	965	1
11	16	male	849	3
11	16	male	1072	4
11	16	male	928	4
11	16	male	1031	3
11	16	male	734	2
11	16	male	768	2
11	16	male	856	3
11	16	male	1053	4
11	16	male	944	1
11	16	male	882	4
11	16	male	1084	4
11	16	male	894	3
11	16	male	927	2
11	16	male	903	4
11	16	male	1004	4
11	16	male	842	1
11	16	male	1166	2
11	16	male	1031	2
11	16	male	1066	3
11	16	male	766	1
11	16	male	790	1
11	16	male	896	3
11	16	male	1119	1
11	16	male	918	4
11	16	male	862	2
11	16	male	880	1
11	16	male	849	2
11	16	male	783	1
11	16	male	895	2
11	16	male	915	1
11	16	male	894	2
11	16	male	854	2
11	16	male	813	3
11	16	male	908	3
11	16	male	889	1
11	16	male	885	1
11	16	male	756	2
11	16	male	818	3
11	16	male	872	3
11	16	male	982	4
11	16	male	776	3
11	16	male	747	2
11	16	male	884	4
11	16	male	1094	4
11	16	male	938	3
11	16	male	875	4
11	16	male	791	4
11	16	male	731	3
11	16	male	864	4
11	16	male	837	4
11	16	male	671	2
11	16	male	788	3
11	16	male	935	4
11	16	male	917	4
11	16	male	877	1
11	16	male	892	4
11	16	male	821	1
11	16	male	918	1
11	16	male	883	2
11	16	male	947	2
11	16	male	748	4
11	16	male	847	1
11	16	male	752	3
11	16	male	836	2
11	16	male	749	4
11	16	male	930	3
11	16	male	862	3
11	16	male	711	1
11	16	male	822	1
11	16	male	890	2
11	16	male	811	1
11	16	male	693	1
11	16	male	757	3
11	16	male	814	1
11	16	male	691	4
11	16	male	774	3
11	16	male	678	1
11	16	male	773	4
11	16	male	619	2
11	16	male	682	1
11	16	male	759	3
11	16	male	804	3
11	16	male	809	4
11	16	male	825	3
11	16	male	777	3
11	16	male	805	2
11	16	male	798	1
11	16	male	796	2
11	16	male	776	2
11	16	male	802	4
11	16	male	911	4
11	16	male	737	3
11	16	male	725	4
11	16	male	774	1
11	16	male	801	1
11	16	male	842	1
11	16	male	821	3
11	16	male	983	4
11	16	male	946	4
11	16	male	860	3
11	16	male	753	2
11	16	male	945	2
11	16	male	778	3
11	16	male	946	3
11	16	male	888	2
11	16	male	772	4
11	16	male	753	2
11	16	male	900	4
11	16	male	959	2
11	16	male	791	2
12	16	female	984	1
12	16	female	929	2
12	16	female	851	4
12	16	female	965	2
12	16	female	946	1
12	16	female	900	1
12	16	female	900	1
12	16	female	988	4
12	16	female	944	4
12	16	female	952	3
12	16	female	1045	3
12	16	female	1125	1
12	16	female	928	2
12	16	female	976	1
12	16	female	1026	4
12	16	female	975	3
12	16	female	960	2
12	16	female	1049	3
12	16	female	1025	3
12	16	female	1040	4
12	16	female	1065	3
12	16	female	1044	4
12	16	female	1135	2
12	16	female	1006	2
12	16	female	979	2
12	16	female	1029	1
12	16	female	1057	3
12	16	female	1028	4
12	16	female	1034	3
12	16	female	1200	3
12	16	female	1100	2
12	16	female	1058	1
12	16	female	1020	4
12	16	female	1026	2
12	16	female	1042	3
12	16	female	1071	1
12	16	female	1070	4
12	16	female	1096	1
12	16	female	980	4
12	16	female	1029	2
12	16	female	1123	2
12	16	female	926	1
12	16	female	1224	3
12	16	female	1162	1
12	16	female	1174	3
12	16	female	1164	4
12	16	female	1069	4
12	16	female	1139	2
12	16	female	1019	1
12	16	female	999	4
12	16	female	959	3
12	16	female	1038	3
12	16	female	1036	2
12	16	female	983	4
12	16	female	981	1
12	16	female	954	1
12	16	female	999	4
12	16	female	905	3
12	16	female	961	2
12	16	female	982	2
12	16	female	899	2
12	16	female	894	1
12	16	female	960	3
12	16	female	1070	1
12	16	female	1120	4
12	16	female	1031	1
12	16	female	948	3
12	16	female	954	4
12	16	female	1067	3
12	16	female	897	3
12	16	female	989	3
12	16	female	885	1
12	16	female	994	2
12	16	female	1036	2
12	16	female	999	2
12	16	female	982	1
12	16	female	891	3
12	16	female	1043	2
12	16	female	1039	2
12	16	female	996	1
12	16	female	1078	3
12	16	female	1064	4
12	16	female	782	1
12	16	female	1031	2
12	16	female	996	3
12	16	female	1113	3
12	16	female	848	2
12	16	female	1072	4
12	16	female	1125	2
12	16	female	1029	2
12	16	female	964	2
12	16	female	1033	3
12	16	female	992	4
12	16	female	889	1
12	16	female	1077	4
12	16	female	964	1
12	16	female	1163	3
12	16	female	924	4
12	16	female	1038	2
12	16	female	1036	1
12	16	female	1079	4
12	16	female	894	1
12	16	female	873	4
12	16	female	841	1
12	16	female	1024	4
12	16	female	1035	4
12	16	female	1002	3
12	16	female	924	1
12	16	female	956	3
12	16	female	1117	1
12	16	female	888	4
12	16	female	824	2
12	16	female	899	3
12	16	female	819	4
12	16	female	869	2
12	16	female	928	3
12	16	female	897	4
12	16	female	900	2
12	16	female	962	1
12	16	female	835	4
13	15	female	930	4
13	15	female	817	1
13	15	female	830	3
13	15	female	810	3
13	15	female	854	4
13	15	female	903	2
13	15	female	964	2
13	15	female	796	1
13	15	female	777	2
13	15	female	715	4
13	15	female	721	3
13	15	female	726	2
13	15	female	604	3
13	15	female	896	2
13	15	female	911	3
13	15	female	921	3
13	15	female	885	3
13	15	female	843	4
13	15	female	1035	1
13	15	female	970	4
13	15	female	1058	1
13	15	female	1069	4
13	15	female	1061	1
13	15	female	1128	4
13	15	female	930	1
13	15	female	944	3
13	15	female	1026	3
13	15	female	939	2
13	15	female	969	2
13	15	female	1037	1
13	15	female	1090	1
13	15	female	1057	2
13	15	female	1138	2
13	15	female	1154	4
13	15	female	1146	1
13	15	female	1097	4
13	15	female	983	2
13	15	female	995	4
13	15	female	1103	1
13	15	female	1056	3
13	15	female	1050	1
13	15	female	1042	1
13	15	female	1024	4
13	15	female	977	1
13	15	female	1076	3
13	15	female	942	2
13	15	female	1105	2
13	15	female	1131	4
13	15	female	1030	3
13	15	female	1155	2
13	15	female	1240	3
13	15	female	1152	2
13	15	female	1238	4
13	15	female	1313	2
13	15	female	1253	4
13	15	female	1200	4
13	15	female	1228	3
13	15	female	1254	1
13	15	female	1281	1
13	15	female	1186	3
13	15	female	1174	2
13	15	female	1293	2
13	15	female	1370	3
13	15	female	1280	4
13	15	female	1263	1
13	15	female	1391	1
13	15	female	1428	2
13	15	female	1138	4
13	15	female	1121	2
13	15	female	1081	2
13	15	female	1172	4
13	15	female	1121	1
13	15	female	1097	2
13	15	female	1080	4
13	15	female	1169	4
13	15	female	1149	1
13	15	female	1274	1
13	15	female	1318	1
13	15	female	1065	3
13	15	female	1212	4
13	15	female	1250	3
13	15	female	1152	2
13	15	female	1201	1
13	15	female	1186	4
13	15	female	1127	4
13	15	female	1284	1
13	15	female	1202	2
13	15	female	1281	2
13	15	female	1326	2
13	15	female	1219	1
13	15	female	1345	2
13	15	female	1344	3
13	15	female	1222	2
13	15	female	1131	3
13	15	female	1239	4
13	15	female	1244	4
13	15	female	1295	3
13	15	female	1167	1
13	15	female	1263	4
13	15	female	1493	3
13	15	female	1458	2
13	15	female	1265	4
13	15	female	1268	1
13	15	female	1203	1
13	15	female	1286	1
13	15	female	1204	3
13	15	female	995	3
13	15	female	1321	3
13	15	female	1145	3
13	15	female	1261	4
13	15	female	1201	3
13	15	female	1383	3
13	15	female	1278	4
13	15	female	1100	2
13	15	female	1178	3
13	15	female	1298	2
13	15	female	1339	1
13	15	female	1107	1
13	15	female	1180	4
13	15	female	1148	3
14	17	male	1065	2
14	17	male	698	4
14	17	male	593	3
14	17	male	529	4
14	17	male	680	2
14	17	male	507	1
14	17	male	504	2
14	17	male	534	1
14	17	male	544	3
14	17	male	574	1
14	17	male	519	1
14	17	male	578	3
14	17	male	555	1
14	17	male	562	1
14	17	male	606	3
14	17	male	547	3
14	17	male	605	4
14	17	male	641	1
14	17	male	606	4
14	17	male	721	2
14	17	male	608	3
14	17	male	693	1
14	17	male	613	4
14	17	male	598	3
14	17	male	623	3
14	17	male	700	4
14	17	male	551	1
14	17	male	619	3
14	17	male	534	3
14	17	male	673	1
14	17	male	601	2
14	17	male	592	2
14	17	male	640	2
14	17	male	709	2
14	17	male	648	1
14	17	male	728	2
14	17	male	739	1
14	17	male	673	4
14	17	male	640	4
14	17	male	801	2
14	17	male	688	4
14	17	male	722	4
14	17	male	572	4
14	17	male	635	4
14	17	male	634	2
14	17	male	815	2
14	17	male	696	4
14	17	male	582	4
14	17	male	525	1
14	17	male	622	3
14	17	male	896	3
14	17	male	731	3
14	17	male	674	1
14	17	male	632	4
14	17	male	618	2
14	17	male	708	1
14	17	male	686	3
14	17	male	765	3
14	17	male	703	2
14	17	male	784	2
14	17	male	652	4
14	17	male	717	3
14	17	male	569	1
14	17	male	525	1
14	17	male	568	3
14	17	male	682	1
14	17	male	712	2
14	17	male	616	2
14	17	male	621	3
14	17	male	747	1
14	17	male	536	1
14	17	male	634	2
14	17	male	631	2
14	17	male	707	3
14	17	male	648	3
14	17	male	671	2
14	17	male	609	2
14	17	male	701	2
14	17	male	787	2
14	17	male	726	1
14	17	male	806	1
14	17	male	803	3
14	17	male	909	3
14	17	male	716	4
14	17	male	781	2
14	17	male	736	4
14	17	male	807	3
14	17	male	996	2
14	17	male	761	4
14	17	male	677	2
14	17	male	630	3
14	17	male	785	3
14	17	male	757	1
14	17	male	624	4
14	17	male	657	2
14	17	male	596	1
14	17	male	596	4
14	17	male	671	2
14	17	male	751	1
14	17	male	869	1
14	17	male	661	1
14	17	male	682	1
14	17	male	713	2
14	17	male	650	4
14	17	male	875	4
14	17	male	910	4
14	17	male	868	4
14	17	male	784	3
14	17	male	837	3
14	17	male	906	3
14	17	male	686	3
14	17	male	661	4
14	17	male	735	4
14	17	male	700	4
14	17	male	549	1
14	17	male	642	4
14	17	male	650	1
14	17	male	601	3
14	17	male	622	4
14	17	male	658	2
15	16	male	671	3
15	16	male	442	4
15	16	male	591	1
15	16	male	553	1
15	16	male	584	2
15	16	male	469	2
15	16	male	476	1
15	16	male	505	2
15	16	male	504	4
15	16	male	584	3
15	16	male	545	2
15	16	male	516	3
15	16	male	506	2
15	16	male	554	1
15	16	male	577	2
15	16	male	574	4
15	16	male	589	4
15	16	male	555	1
15	16	male	620	4
15	16	male	650	4
15	16	male	652	2
15	16	male	607	1
15	16	male	616	3
15	16	male	535	4
15	16	male	576	2
15	16	male	612	4
15	16	male	567	3
15	16	male	567	1
15	16	male	636	2
15	16	male	783	3
15	16	male	729	4
15	16	male	595	3
15	16	male	627	3
15	16	male	613	3
15	16	male	682	3
15	16	male	621	1
15	16	male	592	2
15	16	male	467	4
15	16	male	609	4
15	16	male	530	1
15	16	male	611	4
15	16	male	699	2
15	16	male	565	2
15	16	male	602	4
15	16	male	571	1
15	16	male	562	4
15	16	male	672	1
15	16	male	652	3
15	16	male	635	1
15	16	male	572	1
15	16	male	548	3
15	16	male	561	2
15	16	male	560	2
15	16	male	490	3
15	16	male	538	3
15	16	male	619	1
15	16	male	675	1
15	16	male	567	2
15	16	male	643	3
15	16	male	617	4
15	16	male	809	2
15	16	male	617	1
15	16	male	711	4
15	16	male	678	4
15	16	male	706	3
15	16	male	659	2
15	16	male	592	4
15	16	male	600	1
15	16	male	630	4
15	16	male	589	2
15	16	male	579	2
15	16	male	573	3
15	16	male	560	4
15	16	male	621	1
15	16	male	669	4
15	16	male	583	2
15	16	male	720	3
15	16	male	550	4
15	16	male	652	3
15	16	male	689	3
15	16	male	720	3
15	16	male	621	2
15	16	male	628	1
15	16	male	622	1
15	16	male	641	4
15	16	male	625	4
15	16	male	576	1
15	16	male	627	1
15	16	male	578	3
15	16	male	706	2
15	16	male	697	2
15	16	male	625	2
15	16	male	558	2
15	16	male	737	2
15	16	male	566	1
15	16	male	602	4
15	16	male	571	1
15	16	male	712	1
15	16	male	665	1
15	16	male	611	3
15	16	male	654	3
15	16	male	593	1
15	16	male	733	1
15	16	male	755	2
15	16	male	605	4
15	16	male	734	4
15	16	male	681	2
15	16	male	553	3
15	16	male	744	1
15	16	male	727	1
15	16	male	694	3
15	16	male	723	4
15	16	male	729	3
15	16	male	701	3
15	16	male	688	3
15	16	male	726	3
15	16	male	718	2
15	16	male	744	4
15	16	male	725	4
15	16	male	740	2
16	16	male	939	2
16	16	male	772	3
16	16	male	819	1
16	16	male	751	1
16	16	male	881	2
16	16	male	890	4
16	16	male	911	1
16	16	male	882	2
16	16	male	1042	1
16	16	male	905	2
16	16	male	892	2
16	16	male	961	3
16	16	male	960	2
16	16	male	1003	2
16	16	male	959	4
16	16	male	1072	1
16	16	male	993	3
16	16	male	989	1
16	16	male	1041	3
16	16	male	1027	4
16	16	male	965	1
16	16	male	1004	3
16	16	male	850	2
16	16	male	963	2
16	16	male	753	4
16	16	male	809	4
16	16	male	909	4
16	16	male	765	1
16	16	male	678	4
16	16	male	787	3
16	16	male	802	2
16	16	male	897	1
16	16	male	818	2
16	16	male	853	2
16	16	male	819	3
16	16	male	792	3
16	16	male	783	2
16	16	male	804	3
16	16	male	883	1
16	16	male	873	1
16	16	male	778	1
16	16	male	900	2
16	16	male	948	1
16	16	male	920	3
16	16	male	839	4
16	16	male	863	4
16	16	male	786	4
16	16	male	889	4
16	16	male	832	3
16	16	male	979	1
16	16	male	794	3
16	16	male	929	3
16	16	male	847	4
16	16	male	760	1
16	16	male	742	2
16	16	male	675	4
16	16	male	759	3
16	16	male	940	3
16	16	male	923	4
16	16	male	929	4
16	16	male	766	4
16	16	male	869	1
16	16	male	733	4
16	16	male	790	2
16	16	male	966	1
16	16	male	808	2
16	16	male	756	3
16	16	male	811	4
16	16	male	868	3
16	16	male	830	3
16	16	male	950	4
16	16	male	840	1
16	16	male	907	3
16	16	male	888	4
16	16	male	925	3
16	16	male	758	1
16	16	male	934	4
16	16	male	857	1
16	16	male	887	1
16	16	male	810	2
16	16	male	731	2
16	16	male	705	2
16	16	male	706	4
16	16	male	818	1
16	16	male	800	1
16	16	male	662	3
16	16	male	644	4
16	16	male	668	2
16	16	male	669	4
16	16	male	744	1
16	16	male	750	2
16	16	male	917	3
16	16	male	846	1
16	16	male	705	3
16	16	male	873	4
16	16	male	692	3
16	16	male	648	1
16	16	male	707	3
16	16	male	827	4
16	16	male	767	2
16	16	male	772	4
16	16	male	1027	4
16	16	male	813	2
16	16	male	1065	3
16	16	male	940	3
16	16	male	846	2
16	16	male	931	2
16	16	male	858	1
16	16	male	756	3
16	16	male	991	4
16	16	male	841	3
16	16	male	1021	4
16	16	male	958	2
16	16	male	839	2
16	16	male	986	3
16	16	male	807	1
16	16	male	694	2
16	16	male	903	1
16	16	male	888	1
16	16	male	807	2
17	16	female	786	1
17	16	female	573	3
17	16	female	641	2
17	16	female	694	4
17	16	female	741	4
17	16	female	697	2
17	16	female	800	4
17	16	female	799	4
17	16	female	612	1
17	16	female	682	1
17	16	female	699	1
17	16	female	710	2
17	16	female	661	3
17	16	female	716	3
17	16	female	750	4
17	16	female	718	1
17	16	female	817	2
17	16	female	753	2
17	16	female	847	1
17	16	female	857	3
17	16	female	824	3
17	16	female	906	4
17	16	female	748	1
17	16	female	801	4
17	16	female	862	1
17	16	female	786	2
17	16	female	879	4
17	16	female	888	3
17	16	female	843	1
17	16	female	639	1
17	16	female	637	4
17	16	female	567	1
17	16	female	826	3
17	16	female	662	2
17	16	female	809	2
17	16	female	753	4
17	16	female	695	1
17	16	female	789	1
17	16	female	813	3
17	16	female	825	4
17	16	female	897	2
17	16	female	835	2
17	16	female	724	2
17	16	female	699	3
17	16	female	652	1
17	16	female	621	4
17	16	female	511	3
17	16	female	569	2
17	16	female	580	2
17	16	female	543	2
17	16	female	617	3
17	16	female	621	3
17	16	female	669	1
17	16	female	591	4
17	16	female	674	3
17	16	female	691	4
17	16	female	857	4
17	16	female	669	3
17	16	female	669	2
17	16	female	616	3
17	16	female	564	4
17	16	female	552	2
17	16	female	573	4
17	16	female	686	2
17	16	female	767	2
17	16	female	711	2
17	16	female	843	2
17	16	female	718	3
17	16	female	576	1
17	16	female	660	1
17	16	female	701	3
17	16	female	827	3
17	16	female	671	1
17	16	female	652	3
17	16	female	633	2
17	16	female	747	1
17	16	female	582	3
17	16	female	535	4
17	16	female	532	1
[truncated: 1,601 more rows]

## Sheet: Experiment 1 Hui
Sub No.	Age	Gender	RT（ms）	Condition
1	17	female	1337	3
1	17	female	1023	4
1	17	female	1115	4
1	17	female	1085	2
1	17	female	822	2
1	17	female	703	1
1	17	female	778	2
1	17	female	776	2
1	17	female	803	1
1	17	female	968	4
1	17	female	1002	4
1	17	female	906	3
1	17	female	814	2
1	17	female	576	4
1	17	female	858	3
1	17	female	886	1
1	17	female	863	3
1	17	female	727	4
1	17	female	687	1
1	17	female	699	2
1	17	female	1090	4
1	17	female	833	4
1	17	female	858	3
1	17	female	935	3
1	17	female	878	4
1	17	female	909	2
1	17	female	873	4
1	17	female	728	3
1	17	female	1000	2
1	17	female	857	1
1	17	female	864	2
1	17	female	757	3
1	17	female	614	3
1	17	female	927	1
1	17	female	862	3
1	17	female	907	1
1	17	female	842	3
1	17	female	835	1
1	17	female	802	2
1	17	female	850	2
1	17	female	773	1
1	17	female	728	1
1	17	female	867	3
1	17	female	751	1
1	17	female	811	2
1	17	female	796	2
1	17	female	909	2
1	17	female	1184	4
1	17	female	926	1
1	17	female	1042	4
1	17	female	716	3
1	17	female	820	1
1	17	female	814	2
1	17	female	1239	1
1	17	female	752	4
1	17	female	830	3
1	17	female	927	1
1	17	female	856	4
1	17	female	895	4
1	17	female	765	3
1	17	female	731	4
1	17	female	913	3
1	17	female	932	2
1	17	female	832	1
1	17	female	809	3
1	17	female	929	3
1	17	female	853	2
1	17	female	843	2
1	17	female	839	3
1	17	female	1006	1
1	17	female	740	3
1	17	female	892	1
1	17	female	708	4
1	17	female	707	4
1	17	female	868	1
1	17	female	862	2
1	17	female	643	3
1	17	female	771	3
1	17	female	738	4
1	17	female	683	4
1	17	female	871	1
1	17	female	758	3
1	17	female	673	4
1	17	female	971	2
1	17	female	664	4
1	17	female	844	4
1	17	female	823	3
1	17	female	910	1
1	17	female	707	4
1	17	female	800	4
1	17	female	783	1
1	17	female	696	3
1	17	female	735	4
1	17	female	785	3
1	17	female	748	1
1	17	female	695	1
1	17	female	808	2
1	17	female	703	2
1	17	female	760	3
1	17	female	897	4
1	17	female	761	3
1	17	female	728	1
1	17	female	619	1
1	17	female	824	2
1	17	female	731	1
1	17	female	821	3
1	17	female	856	2
1	17	female	923	1
1	17	female	668	1
1	17	female	717	3
1	17	female	1031	2
1	17	female	823	2
1	17	female	1023	2
1	17	female	722	2
1	17	female	770	1
1	17	female	965	4
1	17	female	803	4
1	17	female	966	2
1	17	female	748	4
1	17	female	884	2
2	17	male	414	4
2	17	male	693	3
2	17	male	594	3
2	17	male	698	4
2	17	male	831	2
2	17	male	675	1
2	17	male	648	2
2	17	male	854	4
2	17	male	639	1
2	17	male	842	3
2	17	male	914	4
2	17	male	869	3
2	17	male	531	1
2	17	male	800	2
2	17	male	843	4
2	17	male	896	2
2	17	male	858	1
2	17	male	739	2
2	17	male	856	1
2	17	male	868	3
2	17	male	1040	4
2	17	male	1009	3
2	17	male	602	2
2	17	male	799	4
2	17	male	889	4
2	17	male	801	1
2	17	male	990	3
2	17	male	936	3
2	17	male	850	1
2	17	male	785	2
2	17	male	615	1
2	17	male	1025	4
2	17	male	1206	1
2	17	male	763	2
2	17	male	677	1
2	17	male	709	1
2	17	male	923	4
2	17	male	729	1
2	17	male	1005	3
2	17	male	919	2
2	17	male	1171	2
2	17	male	970	4
2	17	male	1129	3
2	17	male	1050	3
2	17	male	1011	4
2	17	male	714	1
2	17	male	1003	4
2	17	male	1050	3
2	17	male	771	1
2	17	male	971	3
2	17	male	1026	3
2	17	male	887	1
2	17	male	977	4
2	17	male	778	2
2	17	male	892	2
2	17	male	815	2
2	17	male	838	2
2	17	male	958	3
2	17	male	958	2
2	17	male	965	4
2	17	male	859	4
2	17	male	997	3
2	17	male	820	1
2	17	male	901	2
2	17	male	667	1
2	17	male	757	2
2	17	male	906	2
2	17	male	982	3
2	17	male	991	2
2	17	male	926	4
2	17	male	921	2
2	17	male	693	1
2	17	male	885	3
2	17	male	1216	4
2	17	male	820	4
2	17	male	747	2
2	17	male	764	3
2	17	male	790	2
2	17	male	889	3
2	17	male	797	3
2	17	male	756	1
2	17	male	1082	1
2	17	male	1079	3
2	17	male	680	1
2	17	male	965	4
2	17	male	811	1
2	17	male	948	4
2	17	male	753	1
2	17	male	728	4
2	17	male	980	4
2	17	male	912	1
2	17	male	927	2
2	17	male	1130	4
2	17	male	1022	4
2	17	male	939	4
2	17	male	829	2
2	17	male	1059	1
2	17	male	938	2
2	17	male	1037	3
2	17	male	840	1
2	17	male	962	3
2	17	male	989	2
2	17	male	1060	3
2	17	male	940	2
2	17	male	1000	4
2	17	male	1205	4
2	17	male	1043	4
2	17	male	954	1
2	17	male	1076	3
2	17	male	842	1
2	17	male	1053	2
2	17	male	1016	2
2	17	male	1107	4
2	17	male	926	1
2	17	male	1001	3
2	17	male	898	1
2	17	male	1133	3
2	17	male	1004	2
2	17	male	937	3
2	17	male	1022	3
3	16	male	930	1
3	16	male	924	3
3	16	male	939	1
3	16	male	975	2
3	16	male	1078	3
3	16	male	786	3
3	16	male	716	1
3	16	male	966	4
3	16	male	1088	3
3	16	male	1081	2
3	16	male	889	4
3	16	male	1277	4
3	16	male	966	3
3	16	male	949	3
3	16	male	985	3
3	16	male	1013	1
3	16	male	971	3
3	16	male	1056	1
3	16	male	850	2
3	16	male	1012	1
3	16	male	1057	1
3	16	male	1034	4
3	16	male	921	2
3	16	male	1029	1
3	16	male	859	4
3	16	male	788	2
3	16	male	702	2
3	16	male	910	1
3	16	male	1183	2
3	16	male	888	4
3	16	male	989	3
3	16	male	1151	4
3	16	male	1091	3
3	16	male	927	1
3	16	male	1169	2
3	16	male	840	3
3	16	male	1024	4
3	16	male	973	4
3	16	male	1031	1
3	16	male	944	4
3	16	male	851	3
3	16	male	1072	2
3	16	male	873	1
3	16	male	1006	3
3	16	male	958	3
3	16	male	979	1
3	16	male	1175	4
3	16	male	749	2
3	16	male	934	2
3	16	male	808	2
3	16	male	1140	4
3	16	male	973	4
3	16	male	1027	2
3	16	male	1014	4
3	16	male	1008	4
3	16	male	1079	4
3	16	male	1060	4
3	16	male	997	2
3	16	male	1073	2
3	16	male	943	4
3	16	male	1137	2
3	16	male	1080	4
3	16	male	833	1
3	16	male	859	2
3	16	male	912	3
3	16	male	957	1
3	16	male	952	2
3	16	male	979	4
3	16	male	842	1
3	16	male	1052	1
3	16	male	906	2
3	16	male	974	4
3	16	male	1231	2
3	16	male	1076	3
3	16	male	801	2
3	16	male	924	3
3	16	male	1011	3
3	16	male	909	3
3	16	male	911	1
3	16	male	1094	1
3	16	male	1099	4
3	16	male	876	4
3	16	male	923	3
3	16	male	1041	3
3	16	male	858	3
3	16	male	968	3
3	16	male	1565	1
3	16	male	937	1
3	16	male	754	1
3	16	male	1039	4
3	16	male	971	2
3	16	male	936	1
3	16	male	995	2
3	16	male	993	1
3	16	male	954	4
3	16	male	1032	1
3	16	male	1164	1
3	16	male	1060	2
3	16	male	1005	4
3	16	male	944	4
3	16	male	966	1
3	16	male	953	4
3	16	male	961	2
3	16	male	1061	2
3	16	male	799	1
3	16	male	1212	2
3	16	male	1064	1
3	16	male	1004	4
3	16	male	1056	3
3	16	male	905	3
3	16	male	1016	2
3	16	male	977	2
3	16	male	1053	1
3	16	male	1175	4
3	16	male	758	3
3	16	male	912	3
3	16	male	1019	3
3	16	male	1193	3
3	16	male	705	2
3	16	male	1129	3
4	17	female	794	4
4	17	female	874	2
4	17	female	742	1
4	17	female	943	2
4	17	female	1174	4
4	17	female	726	2
4	17	female	1061	1
4	17	female	810	4
4	17	female	983	4
4	17	female	759	2
4	17	female	986	3
4	17	female	1039	3
4	17	female	839	3
4	17	female	764	1
4	17	female	757	1
4	17	female	1162	4
4	17	female	979	3
4	17	female	930	1
4	17	female	998	3
4	17	female	822	2
4	17	female	886	3
4	17	female	842	2
4	17	female	611	2
4	17	female	859	2
4	17	female	772	2
4	17	female	1216	3
4	17	female	931	1
4	17	female	948	2
4	17	female	1058	3
4	17	female	1043	2
4	17	female	612	2
4	17	female	808	3
4	17	female	1233	3
4	17	female	799	4
4	17	female	963	4
4	17	female	717	1
4	17	female	914	3
4	17	female	726	1
4	17	female	760	1
4	17	female	835	2
4	17	female	792	1
4	17	female	1142	4
4	17	female	920	2
4	17	female	923	4
4	17	female	1072	3
4	17	female	853	3
4	17	female	1108	4
4	17	female	943	4
4	17	female	1124	3
4	17	female	1202	4
4	17	female	929	3
4	17	female	758	4
4	17	female	979	4
4	17	female	972	3
4	17	female	868	1
4	17	female	1030	4
4	17	female	1038	3
4	17	female	1163	2
4	17	female	905	3
4	17	female	881	1
4	17	female	1013	2
4	17	female	969	1
4	17	female	778	2
4	17	female	1092	3
4	17	female	1028	3
4	17	female	959	2
4	17	female	866	1
4	17	female	1104	4
4	17	female	668	2
4	17	female	700	2
4	17	female	1077	4
4	17	female	859	1
4	17	female	1005	1
4	17	female	893	1
4	17	female	794	4
4	17	female	806	2
4	17	female	838	1
4	17	female	1022	1
4	17	female	1048	4
4	17	female	1001	1
4	17	female	695	2
4	17	female	828	1
4	17	female	1087	4
4	17	female	1012	1
4	17	female	881	4
4	17	female	860	2
4	17	female	742	1
4	17	female	803	2
4	17	female	905	1
4	17	female	912	3
4	17	female	1009	3
4	17	female	868	3
4	17	female	862	3
4	17	female	861	3
4	17	female	893	2
4	17	female	878	1
4	17	female	1178	4
4	17	female	1039	4
4	17	female	996	4
4	17	female	1052	1
4	17	female	771	1
4	17	female	1065	3
4	17	female	914	4
4	17	female	877	3
4	17	female	925	1
4	17	female	919	3
4	17	female	914	4
4	17	female	824	2
4	17	female	882	4
4	17	female	1049	4
4	17	female	931	4
4	17	female	839	2
4	17	female	868	3
4	17	female	810	2
4	17	female	902	1
4	17	female	758	2
4	17	female	1044	3
4	17	female	933	1
4	17	female	911	2
4	17	female	905	4
5	17	female	734	2
5	17	female	563	1
5	17	female	605	1
5	17	female	903	3
5	17	female	719	2
5	17	female	557	1
5	17	female	590	1
5	17	female	587	1
5	17	female	555	2
5	17	female	951	3
5	17	female	797	4
5	17	female	1069	2
5	17	female	648	1
5	17	female	769	4
5	17	female	618	2
5	17	female	758	3
5	17	female	660	2
5	17	female	671	4
5	17	female	594	2
5	17	female	664	1
5	17	female	729	3
5	17	female	726	3
5	17	female	784	4
5	17	female	665	4
5	17	female	815	4
5	17	female	556	2
5	17	female	695	4
5	17	female	696	4
5	17	female	682	4
5	17	female	661	2
5	17	female	803	3
5	17	female	636	4
5	17	female	660	3
5	17	female	585	2
5	17	female	546	1
5	17	female	673	3
5	17	female	685	3
5	17	female	787	1
5	17	female	685	4
5	17	female	679	1
5	17	female	697	4
5	17	female	645	3
5	17	female	682	2
5	17	female	654	3
5	17	female	667	1
5	17	female	693	4
5	17	female	622	2
5	17	female	658	1
5	17	female	616	2
5	17	female	604	1
5	17	female	581	1
5	17	female	561	2
5	17	female	709	3
5	17	female	602	4
5	17	female	655	3
5	17	female	621	3
5	17	female	543	4
5	17	female	632	2
5	17	female	683	1
5	17	female	887	3
5	17	female	824	3
5	17	female	700	4
5	17	female	586	1
5	17	female	717	4
5	17	female	658	2
5	17	female	605	1
5	17	female	668	4
5	17	female	627	3
5	17	female	584	1
5	17	female	675	1
5	17	female	706	4
5	17	female	689	4
5	17	female	641	2
5	17	female	644	3
5	17	female	624	3
5	17	female	743	4
5	17	female	568	1
5	17	female	656	3
5	17	female	641	1
5	17	female	587	2
5	17	female	638	2
5	17	female	736	3
5	17	female	671	4
5	17	female	672	3
5	17	female	638	4
5	17	female	617	3
5	17	female	604	4
5	17	female	660	2
5	17	female	534	2
5	17	female	721	3
5	17	female	616	2
5	17	female	591	2
5	17	female	716	3
5	17	female	707	4
5	17	female	841	2
5	17	female	576	4
5	17	female	651	3
5	17	female	617	4
5	17	female	578	1
5	17	female	605	1
5	17	female	526	2
5	17	female	733	3
5	17	female	560	1
5	17	female	576	2
5	17	female	680	4
5	17	female	592	1
5	17	female	723	4
5	17	female	566	2
5	17	female	561	1
5	17	female	579	1
5	17	female	593	1
5	17	female	698	4
5	17	female	589	2
5	17	female	654	3
5	17	female	641	3
5	17	female	561	2
5	17	female	560	2
5	17	female	683	1
5	17	female	502	1
5	17	female	776	3
6	17	male	639	2
6	17	male	883	4
6	17	male	780	2
6	17	male	791	3
6	17	male	802	4
6	17	male	733	4
6	17	male	668	2
6	17	male	677	3
6	17	male	692	1
6	17	male	656	1
6	17	male	734	4
6	17	male	681	1
6	17	male	685	3
6	17	male	710	2
6	17	male	679	1
6	17	male	707	3
6	17	male	951	2
6	17	male	639	1
6	17	male	692	1
6	17	male	672	1
6	17	male	673	2
6	17	male	849	4
6	17	male	793	1
6	17	male	725	4
6	17	male	716	3
6	17	male	675	1
6	17	male	671	2
6	17	male	703	1
6	17	male	589	3
6	17	male	864	3
6	17	male	776	4
6	17	male	778	3
6	17	male	656	2
6	17	male	746	3
6	17	male	667	1
6	17	male	693	4
6	17	male	788	3
6	17	male	739	1
6	17	male	691	4
6	17	male	810	4
6	17	male	816	3
6	17	male	752	2
6	17	male	804	4
6	17	male	743	3
6	17	male	810	1
6	17	male	661	2
6	17	male	782	3
6	17	male	650	2
6	17	male	777	4
6	17	male	742	1
6	17	male	716	3
6	17	male	641	2
6	17	male	902	4
6	17	male	641	4
6	17	male	701	3
6	17	male	823	2
6	17	male	694	2
6	17	male	884	2
6	17	male	730	4
6	17	male	686	1
6	17	male	723	3
6	17	male	646	4
6	17	male	750	4
6	17	male	694	4
6	17	male	708	1
6	17	male	636	3
6	17	male	634	2
6	17	male	642	2
6	17	male	729	1
6	17	male	814	4
6	17	male	734	3
6	17	male	711	2
6	17	male	710	4
6	17	male	676	2
6	17	male	702	4
6	17	male	658	3
6	17	male	736	2
6	17	male	718	1
6	17	male	729	3
6	17	male	698	3
6	17	male	717	3
6	17	male	665	1
6	17	male	669	4
6	17	male	648	4
6	17	male	643	3
6	17	male	747	1
6	17	male	653	1
6	17	male	799	3
6	17	male	648	1
6	17	male	734	3
6	17	male	697	2
6	17	male	666	3
6	17	male	647	2
6	17	male	763	3
6	17	male	678	4
6	17	male	603	4
6	17	male	684	1
6	17	male	828	1
6	17	male	672	1
6	17	male	716	3
6	17	male	730	1
6	17	male	661	2
6	17	male	652	1
6	17	male	630	2
6	17	male	863	4
6	17	male	712	3
6	17	male	668	4
6	17	male	622	3
6	17	male	689	2
6	17	male	635	1
6	17	male	673	2
6	17	male	793	4
6	17	male	854	2
6	17	male	740	2
6	17	male	661	2
6	17	male	780	1
6	17	male	756	4
6	17	male	612	4
6	17	male	758	1
6	17	male	692	2
7	17	male	834	4
7	17	male	686	2
7	17	male	718	2
7	17	male	596	1
7	17	male	943	3
7	17	male	914	3
7	17	male	723	1
7	17	male	831	2
7	17	male	722	2
7	17	male	719	2
7	17	male	873	3
7	17	male	696	4
7	17	male	774	2
7	17	male	751	2
7	17	male	751	4
7	17	male	529	3
7	17	male	922	1
7	17	male	813	3
7	17	male	691	1
7	17	male	618	1
7	17	male	804	2
7	17	male	823	4
7	17	male	1136	1
7	17	male	775	3
7	17	male	666	4
7	17	male	704	4
7	17	male	651	3
7	17	male	726	3
7	17	male	645	3
7	17	male	770	2
7	17	male	710	3
7	17	male	663	4
7	17	male	1070	4
7	17	male	650	3
7	17	male	719	1
7	17	male	812	2
7	17	male	871	2
7	17	male	812	3
7	17	male	763	2
7	17	male	640	4
7	17	male	696	3
7	17	male	622	1
7	17	male	626	3
7	17	male	720	4
7	17	male	659	1
7	17	male	618	1
7	17	male	774	4
7	17	male	793	4
7	17	male	876	2
7	17	male	683	1
7	17	male	716	1
7	17	male	802	4
7	17	male	826	2
7	17	male	739	2
7	17	male	691	1
7	17	male	777	3
7	17	male	644	1
7	17	male	665	4
7	17	male	646	1
7	17	male	822	4
7	17	male	747	4
7	17	male	932	2
7	17	male	753	2
7	17	male	706	4
7	17	male	650	1
7	17	male	718	1
7	17	male	794	3
7	17	male	651	1
7	17	male	702	3
7	17	male	791	4
7	17	male	682	3
7	17	male	848	4
7	17	male	805	3
7	17	male	657	1
7	17	male	760	3
7	17	male	749	4
7	17	male	677	1
7	17	male	809	3
7	17	male	753	2
7	17	male	784	2
7	17	male	681	1
7	17	male	795	3
7	17	male	706	4
7	17	male	756	2
7	17	male	815	4
7	17	male	701	1
7	17	male	808	1
7	17	male	738	3
7	17	male	687	4
7	17	male	672	1
7	17	male	739	3
7	17	male	697	1
7	17	male	693	1
7	17	male	764	3
7	17	male	840	2
7	17	male	706	2
7	17	male	710	2
7	17	male	855	3
7	17	male	856	2
7	17	male	778	4
7	17	male	739	3
7	17	male	700	4
7	17	male	729	3
7	17	male	735	4
7	17	male	791	1
7	17	male	833	2
7	17	male	737	3
7	17	male	755	2
7	17	male	748	2
7	17	male	772	4
7	17	male	661	3
7	17	male	679	1
7	17	male	710	1
7	17	male	871	4
7	17	male	804	2
7	17	male	692	1
7	17	male	735	2
7	17	male	834	4
7	17	male	773	2
7	17	male	884	4
8	17	female	869	3
8	17	female	977	4
8	17	female	1027	3
8	17	female	968	3
8	17	female	940	4
8	17	female	892	4
8	17	female	884	3
8	17	female	780	4
8	17	female	739	1
8	17	female	901	3
8	17	female	801	4
8	17	female	928	4
8	17	female	908	2
8	17	female	880	3
8	17	female	659	1
8	17	female	867	1
8	17	female	761	1
8	17	female	838	1
8	17	female	703	1
8	17	female	1005	4
8	17	female	834	4
8	17	female	898	2
8	17	female	1400	2
8	17	female	795	1
8	17	female	871	1
8	17	female	729	1
8	17	female	932	3
8	17	female	1277	2
8	17	female	743	2
8	17	female	839	1
8	17	female	763	2
8	17	female	1143	3
8	17	female	946	3
8	17	female	901	4
8	17	female	747	1
8	17	female	837	3
8	17	female	802	2
8	17	female	797	2
8	17	female	678	2
8	17	female	834	3
8	17	female	1028	2
8	17	female	748	2
8	17	female	916	4
8	17	female	947	4
8	17	female	759	1
8	17	female	715	3
8	17	female	846	3
8	17	female	946	2
8	17	female	836	2
8	17	female	826	4
8	17	female	947	3
8	17	female	821	2
8	17	female	827	3
8	17	female	861	3
8	17	female	793	2
8	17	female	915	4
8	17	female	833	1
8	17	female	815	3
8	17	female	950	3
8	17	female	729	3
8	17	female	1038	4
8	17	female	1025	4
8	17	female	770	1
8	17	female	819	1
8	17	female	979	4
8	17	female	805	2
8	17	female	761	1
8	17	female	953	4
8	17	female	763	2
8	17	female	802	2
8	17	female	758	1
8	17	female	780	4
8	17	female	873	1
8	17	female	698	1
8	17	female	779	3
8	17	female	909	1
8	17	female	853	2
8	17	female	875	3
8	17	female	842	3
8	17	female	731	2
8	17	female	725	2
8	17	female	880	1
8	17	female	1004	4
8	17	female	883	3
8	17	female	867	3
8	17	female	826	1
8	17	female	746	4
8	17	female	918	4
8	17	female	891	3
8	17	female	892	4
8	17	female	905	2
8	17	female	777	1
8	17	female	855	1
8	17	female	753	4
8	17	female	1040	3
8	17	female	868	4
8	17	female	757	1
8	17	female	876	2
8	17	female	738	2
8	17	female	824	1
8	17	female	680	4
8	17	female	806	2
8	17	female	1006	1
8	17	female	692	2
8	17	female	696	2
8	17	female	920	4
8	17	female	804	4
8	17	female	862	1
8	17	female	898	4
8	17	female	749	2
8	17	female	901	2
8	17	female	793	3
8	17	female	985	4
8	17	female	795	3
8	17	female	855	4
8	17	female	950	3
8	17	female	729	1
8	17	female	828	2
8	17	female	824	3
8	17	female	828	1
9	16	male	893	2
9	16	male	704	3
9	16	male	758	1
9	16	male	765	1
9	16	male	837	3
9	16	male	763	2
9	16	male	859	1
9	16	male	926	4
9	16	male	699	2
9	16	male	828	3
9	16	male	786	4
9	16	male	837	3
9	16	male	733	2
9	16	male	755	1
9	16	male	812	3
9	16	male	805	4
9	16	male	855	4
9	16	male	793	2
9	16	male	799	4
9	16	male	652	4
9	16	male	885	2
9	16	male	807	3
9	16	male	981	1
9	16	male	918	1
9	16	male	826	1
9	16	male	707	1
9	16	male	755	2
9	16	male	709	2
9	16	male	779	2
9	16	male	739	3
9	16	male	783	4
9	16	male	789	3
9	16	male	751	1
9	16	male	850	1
9	16	male	813	3
9	16	male	847	3
9	16	male	883	3
9	16	male	736	2
9	16	male	777	1
9	16	male	748	3
9	16	male	743	4
9	16	male	867	2
9	16	male	887	4
9	16	male	826	1
9	16	male	933	4
9	16	male	807	3
9	16	male	857	2
9	16	male	822	3
9	16	male	928	4
9	16	male	731	1
9	16	male	731	1
9	16	male	810	1
9	16	male	754	2
9	16	male	861	4
9	16	male	933	4
9	16	male	1030	3
9	16	male	808	2
9	16	male	1070	3
9	16	male	778	4
9	16	male	816	3
9	16	male	851	1
9	16	male	812	4
9	16	male	808	3
9	16	male	747	1
9	16	male	878	4
9	16	male	752	4
9	16	male	739	2
9	16	male	537	2
9	16	male	756	1
9	16	male	906	4
9	16	male	952	4
9	16	male	833	2
9	16	male	820	4
9	16	male	1020	4
9	16	male	738	2
9	16	male	799	1
9	16	male	934	3
9	16	male	802	3
9	16	male	786	4
9	16	male	712	1
9	16	male	767	2
9	16	male	813	4
9	16	male	788	1
9	16	male	829	2
9	16	male	800	4
9	16	male	828	3
9	16	male	796	4
9	16	male	849	1
9	16	male	803	1
9	16	male	901	2
9	16	male	726	2
9	16	male	876	2
9	16	male	954	3
9	16	male	775	2
9	16	male	938	4
9	16	male	886	4
9	16	male	714	1
9	16	male	759	3
9	16	male	734	4
9	16	male	716	1
9	16	male	839	2
9	16	male	754	1
9	16	male	797	3
9	16	male	841	1
9	16	male	769	2
9	16	male	617	2
9	16	male	874	3
9	16	male	713	3
9	16	male	770	2
9	16	male	541	2
9	16	male	865	4
9	16	male	809	4
9	16	male	859	1
9	16	male	767	2
9	16	male	845	3
9	16	male	872	3
9	16	male	1073	1
9	16	male	779	3
9	16	male	771	1
9	16	male	894	3
10	17	female	926	3
10	17	female	951	4
10	17	female	915	4
10	17	female	900	4
10	17	female	813	3
10	17	female	631	2
10	17	female	872	4
10	17	female	778	1
10	17	female	918	3
10	17	female	782	2
10	17	female	804	3
10	17	female	841	2
10	17	female	773	2
10	17	female	793	1
10	17	female	956	3
10	17	female	860	3
10	17	female	769	2
10	17	female	804	2
10	17	female	784	2
10	17	female	780	4
10	17	female	1101	4
10	17	female	996	4
10	17	female	823	1
10	17	female	758	2
10	17	female	924	3
10	17	female	669	2
10	17	female	909	2
10	17	female	784	1
10	17	female	821	1
10	17	female	881	3
10	17	female	614	2
10	17	female	607	2
10	17	female	889	4
10	17	female	756	2
10	17	female	864	1
10	17	female	690	2
10	17	female	794	2
10	17	female	951	3
10	17	female	803	2
10	17	female	867	2
10	17	female	814	2
10	17	female	816	1
10	17	female	765	1
10	17	female	856	4
10	17	female	1116	3
10	17	female	697	2
10	17	female	755	1
10	17	female	706	1
10	17	female	909	4
10	17	female	610	2
10	17	female	984	3
10	17	female	898	1
10	17	female	846	2
10	17	female	900	4
10	17	female	912	4
10	17	female	794	1
10	17	female	918	4
10	17	female	1145	1
10	17	female	751	2
10	17	female	725	1
10	17	female	920	3
10	17	female	1047	3
10	17	female	1039	3
10	17	female	1006	3
10	17	female	1013	3
10	17	female	721	2
10	17	female	723	1
10	17	female	1019	4
10	17	female	841	4
10	17	female	776	1
10	17	female	808	3
10	17	female	774	3
10	17	female	787	1
10	17	female	1016	4
10	17	female	860	4
10	17	female	1050	4
10	17	female	806	1
10	17	female	903	4
10	17	female	909	3
10	17	female	1030	4
10	17	female	827	1
10	17	female	834	4
10	17	female	744	2
10	17	female	803	1
10	17	female	915	3
10	17	female	907	3
10	17	female	844	1
10	17	female	902	1
10	17	female	738	4
10	17	female	784	3
10	17	female	893	3
10	17	female	729	1
10	17	female	851	3
10	17	female	942	4
10	17	female	1199	4
10	17	female	762	1
10	17	female	970	1
10	17	female	805	3
10	17	female	831	3
10	17	female	805	1
10	17	female	906	2
10	17	female	1126	4
10	17	female	740	2
10	17	female	871	4
10	17	female	1091	3
10	17	female	647	1
10	17	female	835	2
10	17	female	817	1
10	17	female	892	2
10	17	female	783	2
10	17	female	1003	3
10	17	female	977	3
10	17	female	797	2
10	17	female	867	4
10	17	female	835	1
10	17	female	1048	3
10	17	female	909	4
10	17	female	974	1
10	17	female	764	4
10	17	female	889	4
11	16	female	857	1
11	16	female	370	4
11	16	female	662	1
11	16	female	701	2
11	16	female	694	4
11	16	female	514	3
11	16	female	566	4
11	16	female	785	2
11	16	female	668	1
11	16	female	755	2
11	16	female	640	4
11	16	female	763	1
11	16	female	805	1
11	16	female	759	2
11	16	female	715	3
11	16	female	742	4
11	16	female	837	2
11	16	female	726	4
11	16	female	843	4
11	16	female	938	1
11	16	female	938	4
11	16	female	928	2
11	16	female	812	3
11	16	female	880	3
11	16	female	832	3
11	16	female	990	2
11	16	female	844	3
11	16	female	868	4
11	16	female	860	2
11	16	female	893	3
11	16	female	853	3
11	16	female	743	4
11	16	female	845	3
11	16	female	775	4
11	16	female	732	3
11	16	female	790	3
11	16	female	659	2
11	16	female	722	2
11	16	female	601	2
11	16	female	703	1
11	16	female	625	1
11	16	female	736	3
11	16	female	758	2
11	16	female	656	1
11	16	female	620	2
11	16	female	722	1
11	16	female	666	1
11	16	female	828	4
11	16	female	771	1
11	16	female	804	4
11	16	female	923	2
11	16	female	752	1
11	16	female	716	2
11	16	female	875	4
11	16	female	861	1
11	16	female	837	3
11	16	female	589	3
11	16	female	896	1
11	16	female	798	4
11	16	female	771	3
11	16	female	763	3
11	16	female	676	3
11	16	female	844	2
11	16	female	640	3
11	16	female	743	4
11	16	female	822	1
11	16	female	816	2
11	16	female	773	3
11	16	female	834	4
11	16	female	830	3
11	16	female	854	2
11	16	female	783	1
11	16	female	808	4
11	16	female	921	3
11	16	female	874	1
11	16	female	959	4
11	16	female	971	3
11	16	female	937	3
11	16	female	921	1
11	16	female	855	2
11	16	female	887	4
11	16	female	899	2
11	16	female	868	3
11	16	female	973	1
11	16	female	864	1
11	16	female	826	2
11	16	female	938	4
11	16	female	986	3
11	16	female	900	1
11	16	female	1049	4
11	16	female	874	2
11	16	female	962	3
11	16	female	886	2
11	16	female	922	2
11	16	female	1037	4
11	16	female	825	2
11	16	female	949	4
11	16	female	812	1
11	16	female	890	1
11	16	female	963	4
11	16	female	940	4
11	16	female	909	1
11	16	female	960	2
11	16	female	860	2
11	16	female	967	4
11	16	female	921	3
11	16	female	920	1
11	16	female	917	1
11	16	female	866	2
11	16	female	853	2
11	16	female	1030	3
11	16	female	1043	4
11	16	female	992	4
11	16	female	855	3
11	16	female	877	1
11	16	female	778	1
11	16	female	971	3
11	16	female	1009	2
11	16	female	770	4
11	16	female	833	1
12	16	male	855	3
12	16	male	857	4
12	16	male	862	2
12	16	male	760	4
12	16	male	685	2
12	16	male	756	1
12	16	male	792	1
12	16	male	932	1
12	16	male	662	1
12	16	male	859	3
12	16	male	859	4
12	16	male	815	1
12	16	male	907	4
12	16	male	768	2
12	16	male	744	1
12	16	male	821	4
12	16	male	874	3
12	16	male	1262	1
12	16	male	527	2
12	16	male	920	4
12	16	male	800	2
12	16	male	686	2
12	16	male	947	4
12	16	male	626	2
12	16	male	931	4
12	16	male	1239	2
12	16	male	932	3
12	16	male	1030	4
12	16	male	709	2
12	16	male	1062	1
12	16	male	802	3
12	16	male	761	4
12	16	male	839	4
12	16	male	796	1
12	16	male	975	1
12	16	male	981	1
12	16	male	882	3
12	16	male	917	1
12	16	male	806	3
12	16	male	983	3
12	16	male	1148	4
12	16	male	807	4
12	16	male	1053	4
12	16	male	798	3
12	16	male	807	4
12	16	male	744	1
12	16	male	1027	4
12	16	male	1016	3
12	16	male	964	3
12	16	male	753	2
12	16	male	1199	3
12	16	male	816	3
12	16	male	724	2
12	16	male	824	3
12	16	male	561	2
12	16	male	969	3
12	16	male	813	3
12	16	male	931	3
12	16	male	990	2
12	16	male	1070	1
12	16	male	770	3
12	16	male	929	2
12	16	male	901	3
12	16	male	938	4
12	16	male	1451	1
12	16	male	1253	1
12	16	male	678	1
12	16	male	897	4
12	16	male	945	3
12	16	male	937	4
12	16	male	888	2
12	16	male	793	2
12	16	male	779	1
12	16	male	1008	3
12	16	male	790	2
12	16	male	979	3
12	16	male	803	3
12	16	male	825	4
12	16	male	870	3
12	16	male	873	4
12	16	male	881	2
12	16	male	859	3
12	16	male	655	2
12	16	male	1038	3
12	16	male	730	4
12	16	male	966	2
12	16	male	828	3
12	16	male	697	1
12	16	male	764	1
12	16	male	691	2
12	16	male	771	4
12	16	male	994	1
12	16	male	1100	3
12	16	male	884	1
12	16	male	810	4
12	16	male	813	4
12	16	male	941	3
12	16	male	762	1
12	16	male	832	1
12	16	male	798	2
12	16	male	825	1
12	16	male	859	2
12	16	male	803	2
12	16	male	789	1
12	16	male	845	4
12	16	male	787	4
12	16	male	1097	4
12	16	male	899	1
12	16	male	817	2
12	16	male	619	2
12	16	male	649	2
12	16	male	940	2
12	16	male	799	1
12	16	male	1127	1
12	16	male	1025	3
12	16	male	936	4
12	16	male	626	2
12	16	male	1139	1
12	16	male	866	2
12	16	male	904	4
13	16	male	948	1
13	16	male	930	3
13	16	male	1102	2
13	16	male	1146	4
13	16	male	898	2
13	16	male	1110	3
13	16	male	872	2
13	16	male	750	3
13	16	male	979	2
13	16	male	929	1
13	16	male	938	3
13	16	male	980	2
13	16	male	832	2
13	16	male	886	1
13	16	male	1027	4
13	16	male	719	2
13	16	male	1057	3
13	16	male	1185	4
13	16	male	825	2
13	16	male	858	4
13	16	male	970	3
13	16	male	927	3
13	16	male	705	1
13	16	male	1012	3
13	16	male	1079	1
13	16	male	989	4
13	16	male	902	1
13	16	male	843	4
13	16	male	736	2
13	16	male	836	3
13	16	male	741	1
13	16	male	848	2
13	16	male	957	3
13	16	male	861	4
13	16	male	1239	4
13	16	male	855	1
13	16	male	841	3
13	16	male	948	2
13	16	male	831	4
13	16	male	918	4
13	16	male	911	4
13	16	male	1033	1
13	16	male	918	2
13	16	male	814	3
13	16	male	884	4
13	16	male	884	1
13	16	male	961	1
13	16	male	980	4
13	16	male	981	4
13	16	male	978	3
13	16	male	955	2
13	16	male	928	3
13	16	male	835	2
13	16	male	894	4
13	16	male	976	3
13	16	male	883	1
13	16	male	887	2
13	16	male	848	4
13	16	male	943	4
13	16	male	1064	3
13	16	male	1115	4
13	16	male	696	2
13	16	male	837	2
13	16	male	1225	4
13	16	male	979	3
13	16	male	949	3
13	16	male	832	3
13	16	male	798	4
13	16	male	837	1
13	16	male	769	2
13	16	male	878	1
13	16	male	1098	4
13	16	male	884	3
13	16	male	1166	1
13	16	male	890	1
13	16	male	702	1
13	16	male	877	2
13	16	male	783	2
13	16	male	845	1
13	16	male	809	2
13	16	male	884	4
13	16	male	852	1
13	16	male	1029	1
13	16	male	1011	2
13	16	male	846	2
13	16	male	913	3
13	16	male	939	4
13	16	male	742	1
13	16	male	863	1
13	16	male	1020	1
13	16	male	1136	3
13	16	male	862	1
13	16	male	848	4
13	16	male	875	3
13	16	male	934	1
13	16	male	989	3
13	16	male	840	3
13	16	male	1041	3
13	16	male	900	4
13	16	male	896	1
13	16	male	1006	1
13	16	male	787	1
13	16	male	928	1
13	16	male	849	2
13	16	male	872	4
13	16	male	928	1
13	16	male	902	4
13	16	male	820	3
13	16	male	873	2
13	16	male	701	2
13	16	male	1017	3
13	16	male	863	2
13	16	male	784	2
13	16	male	869	2
13	16	male	1222	4
13	16	male	776	4
13	16	male	1042	4
13	16	male	1069	3
13	16	male	942	2
13	16	male	876	3
14	17	female	1152	3
14	17	female	883	3
14	17	female	858	4
14	17	female	849	4
14	17	female	998	4
14	17	female	836	2
14	17	female	730	2
14	17	female	788	1
14	17	female	842	3
14	17	female	790	2
14	17	female	808	2
14	17	female	1158	3
14	17	female	955	1
14	17	female	1025	3
14	17	female	659	1
14	17	female	971	4
14	17	female	702	2
14	17	female	748	2
14	17	female	869	1
14	17	female	1114	4
14	17	female	849	3
14	17	female	776	1
14	17	female	923	3
14	17	female	1063	4
14	17	female	1043	4
14	17	female	962	4
14	17	female	891	4
14	17	female	967	3
14	17	female	845	3
14	17	female	870	1
14	17	female	848	2
14	17	female	1001	4
14	17	female	928	4
14	17	female	981	3
14	17	female	855	3
14	17	female	926	3
14	17	female	782	2
14	17	female	844	2
14	17	female	876	2
14	17	female	831	4
14	17	female	808	2
14	17	female	862	1
14	17	female	651	3
14	17	female	807	2
14	17	female	858	1
14	17	female	809	4
14	17	female	803	4
14	17	female	790	2
14	17	female	828	3
14	17	female	821	1
14	17	female	896	3
14	17	female	1030	4
14	17	female	964	4
14	17	female	1053	3
14	17	female	1024	2
14	17	female	884	3
14	17	female	856	1
14	17	female	947	1
14	17	female	1045	2
14	17	female	830	4
14	17	female	912	1
14	17	female	827	1
14	17	female	725	2
14	17	female	850	3
14	17	female	753	4
14	17	female	855	2
14	17	female	762	4
14	17	female	684	2
14	17	female	832	3
14	17	female	882	1
14	17	female	876	4
14	17	female	966	3
14	17	female	926	4
14	17	female	970	1
14	17	female	926	1
14	17	female	925	3
14	17	female	1063	4
14	17	female	932	1
14	17	female	978	3
14	17	female	892	1
14	17	female	817	4
14	17	female	915	4
14	17	female	860	4
14	17	female	831	2
14	17	female	890	1
14	17	female	749	2
14	17	female	956	3
14	17	female	813	1
14	17	female	844	1
14	17	female	766	1
14	17	female	951	1
14	17	female	773	4
14	17	female	771	1
14	17	female	938	1
14	17	female	887	2
14	17	female	806	1
14	17	female	1111	3
14	17	female	896	3
14	17	female	947	4
14	17	female	889	2
14	17	female	761	2
14	17	female	826	4
14	17	female	785	2
14	17	female	799	4
14	17	female	957	2
14	17	female	734	1
14	17	female	899	3
14	17	female	825	1
14	17	female	811	1
14	17	female	912	3
14	17	female	722	1
14	17	female	860	2
14	17	female	966	4
14	17	female	895	3
14	17	female	925	2
14	17	female	798	2
14	17	female	886	3
14	17	female	745	2
14	17	female	870	2
14	17	female	1015	3
15	16	female	873	2
15	16	female	551	2
15	16	female	880	4
15	16	female	719	2
15	16	female	782	1
15	16	female	972	4
15	16	female	736	3
15	16	female	716	4
15	16	female	954	4
15	16	female	894	4
15	16	female	764	2
15	16	female	883	3
15	16	female	792	4
15	16	female	693	1
15	16	female	700	4
15	16	female	684	4
15	16	female	699	2
15	16	female	594	2
15	16	female	602	1
15	16	female	586	1
15	16	female	827	3
15	16	female	544	1
15	16	female	717	3
15	16	female	652	4
15	16	female	662	1
15	16	female	597	2
15	16	female	852	3
15	16	female	606	4
15	16	female	697	3
15	16	female	640	2
15	16	female	720	4
15	16	female	714	3
15	16	female	659	1
15	16	female	690	4
15	16	female	678	3
15	16	female	703	1
15	16	female	606	2
15	16	female	772	1
15	16	female	634	4
15	16	female	603	1
15	16	female	827	3
15	16	female	677	3
15	16	female	599	1
15	16	female	801	3
15	16	female	633	2
15	16	female	652	3
15	16	female	740	1
15	16	female	656	3
15	16	female	689	4
15	16	female	629	2
15	16	female	679	3
15	16	female	667	1
15	16	female	620	2
15	16	female	633	1
15	16	female	575	1
15	16	female	650	2
15	16	female	538	2
15	16	female	537	2
15	16	female	775	4
15	16	female	654	3
15	16	female	651	4
15	16	female	648	2
15	16	female	637	2
15	16	female	760	4
15	16	female	640	4
15	16	female	552	3
15	16	female	647	1
15	16	female	599	2
15	16	female	575	2
15	16	female	746	4
15	16	female	650	3
15	16	female	722	2
15	16	female	582	1
15	16	female	672	1
15	16	female	695	3
15	16	female	583	1
15	16	female	650	3
15	16	female	670	1
15	16	female	739	3
15	16	female	629	3
15	16	female	650	3
15	16	female	830	1
15	16	female	479	2
15	16	female	564	2
15	16	female	768	3
15	16	female	716	1
15	16	female	861	4
15	16	female	637	3
15	16	female	698	4
15	16	female	600	1
15	16	female	657	4
15	16	female	903	1
15	16	female	732	3
15	16	female	607	1
15	16	female	569	4
15	16	female	551	1
15	16	female	607	4
15	16	female	742	3
15	16	female	629	3
15	16	female	521	2
15	16	female	586	2
15	16	female	563	1
15	16	female	618	1
15	16	female	702	3
15	16	female	714	4
15	16	female	672	2
15	16	female	658	2
15	16	female	678	4
15	16	female	643	2
15	16	female	679	4
15	16	female	672	2
15	16	female	585	2
15	16	female	676	4
15	16	female	596	1
15	16	female	627	4
15	16	female	577	4
15	16	female	573	3
15	16	female	675	3
15	16	female	574	1
15	16	female	519	2
16	17	male	1053	3
16	17	male	726	2
16	17	male	732	4
16	17	male	628	1
16	17	male	618	1
16	17	male	887	4
16	17	male	772	1
16	17	male	694	2
16	17	male	612	1
16	17	male	719	4
16	17	male	645	4
16	17	male	666	4
16	17	male	765	2
16	17	male	641	1
16	17	male	767	3
16	17	male	587	4
16	17	male	789	2
16	17	male	738	3
16	17	male	716	1
16	17	male	703	4
16	17	male	629	1
16	17	male	644	3
16	17	male	686	3
16	17	male	670	3
16	17	male	753	2
16	17	male	736	4
16	17	male	669	2
16	17	male	647	2
16	17	male	661	3
16	17	male	700	4
16	17	male	641	3
16	17	male	640	4
16	17	male	602	3
16	17	male	758	2
16	17	male	589	3
16	17	male	636	2
16	17	male	591	1
16	17	male	730	3
16	17	male	670	2
16	17	male	701	4
16	17	male	646	3
16	17	male	678	2
16	17	male	655	2
16	17	male	601	1
16	17	male	576	2
16	17	male	489	1
16	17	male	533	1
16	17	male	701	3
16	17	male	863	4
16	17	male	651	3
16	17	male	629	2
16	17	male	644	1
16	17	male	910	4
16	17	male	650	1
16	17	male	776	4
16	17	male	749	1
16	17	male	649	2
16	17	male	772	4
16	17	male	813	3
16	17	male	655	1
16	17	male	709	1
16	17	male	852	4
16	17	male	738	4
16	17	male	580	1
16	17	male	737	3
16	17	male	622	4
16	17	male	686	1
16	17	male	581	4
16	17	male	700	2
16	17	male	743	1
16	17	male	700	2
16	17	male	778	3
16	17	male	662	3
16	17	male	728	3
16	17	male	687	2
16	17	male	608	2
16	17	male	754	3
16	17	male	619	4
16	17	male	739	1
16	17	male	678	2
16	17	male	570	1
16	17	male	642	2
16	17	male	563	1
16	17	male	548	1
16	17	male	896	4
16	17	male	843	4
16	17	male	788	2
16	17	male	752	3
16	17	male	690	3
16	17	male	701	3
16	17	male	657	2
16	17	male	627	2
16	17	male	636	2
16	17	male	741	4
16	17	male	712	3
16	17	male	618	4
16	17	male	767	3
16	17	male	716	3
16	17	male	800	3
16	17	male	695	1
16	17	male	850	2
16	17	male	675	2
16	17	male	728	4
16	17	male	695	3
16	17	male	737	2
16	17	male	539	1
16	17	male	601	1
16	17	male	745	2
16	17	male	583	1
16	17	male	648	2
16	17	male	899	4
16	17	male	742	4
16	17	male	679	3
16	17	male	682	4
16	17	male	535	1
16	17	male	626	1
16	17	male	566	1
16	17	male	730	3
16	17	male	679	4
16	17	male	809	4
17	16	male	764	1
17	16	male	802	4
17	16	male	843	3
17	16	male	865	1
17	16	male	726	3
17	16	male	668	1
17	16	male	791	4
17	16	male	841	1
17	16	male	777	4
17	16	male	709	2
17	16	male	523	4
17	16	male	736	2
17	16	male	664	2
17	16	male	794	4
17	16	male	845	1
17	16	male	868	1
17	16	male	926	3
17	16	male	678	4
17	16	male	746	3
17	16	male	764	2
17	16	male	754	3
17	16	male	745	1
17	16	male	694	2
17	16	male	802	4
17	16	male	740	2
17	16	male	759	2
17	16	male	797	2
17	16	male	627	2
17	16	male	682	2
17	16	male	672	1
17	16	male	672	1
17	16	male	769	4
17	16	male	674	4
17	16	male	714	3
17	16	male	705	4
17	16	male	720	3
17	16	male	655	2
17	16	male	701	3
17	16	male	786	3
17	16	male	742	3
17	16	male	716	2
17	16	male	873	2
17	16	male	716	4
17	16	male	738	3
17	16	male	764	3
17	16	male	734	3
17	16	male	779	1
17	16	male	842	4
17	16	male	733	4
17	16	male	670	2
17	16	male	587	4
17	16	male	675	3
17	16	male	830	2
17	16	male	787	3
17	16	male	644	4
17	16	male	706	1
17	16	male	789	1
17	16	male	738	1
17	16	male	697	1
17	16	male	645	1
17	16	male	764	2
17	16	male	688	1
17	16	male	654	4
17	16	male	647	4
17	16	male	671	4
17	16	male	637	2
17	16	male	683	2
17	16	male	693	1
17	16	male	681	3
17	16	male	749	1
17	16	male	556	3
17	16	male	894	1
17	16	male	1176	2
17	16	male	675	2
17	16	male	799	3
17	16	male	776	4
17	16	male	896	4
17	16	male	817	4
17	16	male	738	1
[truncated: 1,601 more rows]

## Sheet: Experiment 2 Han
Sub No.	Age	Gender	RT（ms）	Condition
1	15	female	577	4
1	15	female	458	3
1	15	female	632	1
1	15	female	566	2
1	15	female	606	2
1	15	female	485	2
1	15	female	509	3
1	15	female	550	1
1	15	female	526	4
1	15	female	559	3
1	15	female	495	4
1	15	female	553	2
1	15	female	517	4
1	15	female	498	1
1	15	female	563	1
1	15	female	583	1
1	15	female	493	4
1	15	female	496	4
1	15	female	559	3
1	15	female	430	2
1	15	female	448	3
1	15	female	495	3
1	15	female	555	1
1	15	female	507	2
1	15	female	499	2
1	15	female	556	4
1	15	female	417	4
1	15	female	554	2
1	15	female	533	1
1	15	female	497	3
1	15	female	630	1
1	15	female	537	3
1	15	female	508	4
1	15	female	700	2
1	15	female	561	1
1	15	female	555	4
1	15	female	562	1
1	15	female	530	2
1	15	female	554	2
1	15	female	553	3
1	15	female	443	1
1	15	female	520	2
1	15	female	537	4
1	15	female	531	1
1	15	female	542	4
1	15	female	534	3
1	15	female	481	4
1	15	female	555	4
1	15	female	502	2
1	15	female	477	4
1	15	female	599	3
1	15	female	626	2
1	15	female	628	1
1	15	female	545	2
1	15	female	525	1
1	15	female	568	3
1	15	female	626	3
1	15	female	631	3
1	15	female	544	4
1	15	female	511	1
2	16	male	623	2
2	16	male	755	1
2	16	male	840	4
2	16	male	807	3
2	16	male	744	1
2	16	male	702	1
2	16	male	794	1
2	16	male	858	4
2	16	male	751	2
2	16	male	748	2
2	16	male	801	1
2	16	male	919	4
2	16	male	960	3
2	16	male	928	3
2	16	male	771	2
2	16	male	921	3
2	16	male	956	3
2	16	male	989	4
2	16	male	906	3
2	16	male	792	2
2	16	male	992	4
2	16	male	940	2
2	16	male	903	4
2	16	male	852	3
2	16	male	828	1
2	16	male	849	2
2	16	male	937	1
2	16	male	991	4
2	16	male	983	4
2	16	male	764	2
2	16	male	904	1
2	16	male	794	1
2	16	male	860	4
2	16	male	960	4
2	16	male	897	3
2	16	male	929	4
2	16	male	987	3
2	16	male	926	3
2	16	male	830	1
2	16	male	768	2
2	16	male	975	1
2	16	male	944	4
2	16	male	1006	1
2	16	male	865	2
2	16	male	915	3
2	16	male	861	1
2	16	male	757	1
2	16	male	925	4
2	16	male	1007	4
2	16	male	981	3
2	16	male	838	2
2	16	male	932	4
2	16	male	958	4
2	16	male	834	2
2	16	male	871	3
2	16	male	897	2
2	16	male	873	1
2	16	male	823	2
2	16	male	772	2
2	16	male	932	3
3	15	male	751	1
3	15	male	759	3
3	15	male	681	4
3	15	male	679	2
3	15	male	709	2
3	15	male	770	1
3	15	male	786	1
3	15	male	740	4
3	15	male	770	4
3	15	male	765	3
3	15	male	710	3
3	15	male	798	1
3	15	male	822	3
3	15	male	829	1
3	15	male	892	4
3	15	male	863	3
3	15	male	822	1
3	15	male	883	4
3	15	male	765	3
3	15	male	820	2
3	15	male	777	2
3	15	male	819	4
3	15	male	867	4
3	15	male	854	4
3	15	male	775	1
3	15	male	687	2
3	15	male	896	3
3	15	male	1011	2
3	15	male	877	2
3	15	male	808	2
3	15	male	801	3
3	15	male	908	1
3	15	male	787	2
3	15	male	852	3
3	15	male	832	2
3	15	male	883	2
3	15	male	949	1
3	15	male	943	4
3	15	male	959	3
3	15	male	871	4
3	15	male	765	4
3	15	male	942	3
3	15	male	829	1
3	15	male	939	2
3	15	male	914	3
3	15	male	914	3
3	15	male	908	4
3	15	male	892	1
3	15	male	885	1
3	15	male	881	2
3	15	male	918	3
3	15	male	807	2
3	15	male	945	4
3	15	male	848	2
3	15	male	881	1
3	15	male	894	4
3	15	male	858	1
3	15	male	899	1
3	15	male	926	4
3	15	male	968	4
4	16	male	629	2
4	16	male	700	1
4	16	male	815	1
4	16	male	707	4
4	16	male	776	4
4	16	male	794	4
4	16	male	768	1
4	16	male	738	2
4	16	male	833	1
4	16	male	736	3
4	16	male	778	3
4	16	male	735	4
4	16	male	698	2
4	16	male	605	3
4	16	male	688	3
4	16	male	686	2
4	16	male	816	4
4	16	male	801	4
4	16	male	852	3
4	16	male	834	4
4	16	male	726	2
4	16	male	681	2
4	16	male	712	2
4	16	male	842	1
4	16	male	834	2
4	16	male	671	1
4	16	male	828	1
4	16	male	702	3
4	16	male	905	3
4	16	male	904	4
4	16	male	941	3
4	16	male	660	4
4	16	male	560	2
4	16	male	704	4
4	16	male	532	2
4	16	male	694	3
4	16	male	656	1
4	16	male	605	3
4	16	male	537	3
4	16	male	561	2
4	16	male	580	2
4	16	male	540	4
4	16	male	499	4
4	16	male	459	4
4	16	male	538	4
4	16	male	526	2
4	16	male	599	4
4	16	male	539	1
4	16	male	419	2
4	16	male	397	2
4	16	male	499	1
4	16	male	543	3
4	16	male	548	1
4	16	male	554	1
4	16	male	566	1
4	16	male	559	4
4	16	male	490	3
4	16	male	528	1
4	16	male	464	3
4	16	male	563	1
5	15	female	696	1
5	15	female	801	4
5	15	female	826	4
5	15	female	744	1
5	15	female	756	1
5	15	female	804	1
5	15	female	917	4
5	15	female	884	2
5	15	female	776	3
5	15	female	917	3
5	15	female	858	2
5	15	female	840	2
5	15	female	834	2
5	15	female	863	1
5	15	female	931	3
5	15	female	875	2
5	15	female	838	4
5	15	female	801	4
5	15	female	780	1
5	15	female	909	4
5	15	female	785	2
5	15	female	856	4
5	15	female	888	2
5	15	female	887	3
5	15	female	832	2
5	15	female	761	1
5	15	female	931	3
5	15	female	1024	3
5	15	female	926	3
5	15	female	930	4
5	15	female	806	1
5	15	female	774	3
5	15	female	800	1
5	15	female	868	1
5	15	female	895	2
5	15	female	887	2
5	15	female	835	2
5	15	female	907	4
5	15	female	933	3
5	15	female	936	2
5	15	female	917	4
5	15	female	989	4
5	15	female	930	4
5	15	female	955	1
5	15	female	1032	4
5	15	female	910	1
5	15	female	820	4
5	15	female	814	1
5	15	female	956	3
5	15	female	986	2
5	15	female	822	2
5	15	female	852	4
5	15	female	758	3
5	15	female	916	3
5	15	female	959	3
5	15	female	1044	4
5	15	female	959	3
5	15	female	901	2
5	15	female	824	1
5	15	female	779	1
6	15	male	847	1
6	15	male	713	2
6	15	male	758	2
6	15	male	699	2
6	15	male	827	3
6	15	male	889	4
6	15	male	751	2
6	15	male	832	1
6	15	male	785	2
6	15	male	938	4
6	15	male	918	3
6	15	male	914	1
6	15	male	895	1
6	15	male	959	3
6	15	male	1004	4
6	15	male	1000	4
6	15	male	1046	4
6	15	male	1042	3
6	15	male	1013	4
6	15	male	950	1
6	15	male	951	2
6	15	male	1016	3
6	15	male	899	2
6	15	male	1036	3
6	15	male	1038	4
6	15	male	892	1
6	15	male	984	4
6	15	male	866	2
6	15	male	913	1
6	15	male	1084	3
6	15	male	896	3
6	15	male	851	4
6	15	male	876	3
6	15	male	801	1
6	15	male	839	4
6	15	male	928	3
6	15	male	931	3
6	15	male	855	4
6	15	male	972	4
6	15	male	820	2
6	15	male	918	3
6	15	male	993	1
6	15	male	831	1
6	15	male	897	4
6	15	male	797	1
6	15	male	819	2
6	15	male	841	2
6	15	male	1000	3
6	15	male	893	1
6	15	male	1047	3
6	15	male	842	2
6	15	male	945	4
6	15	male	878	2
6	15	male	897	2
6	15	male	1010	4
6	15	male	941	1
6	15	male	973	1
6	15	male	966	4
6	15	male	930	1
6	15	male	875	2
7	16	female	569	3
7	16	female	595	1
7	16	female	582	4
7	16	female	615	3
7	16	female	528	3
7	16	female	699	4
7	16	female	815	3
7	16	female	805	2
7	16	female	579	2
7	16	female	524	2
7	16	female	704	1
7	16	female	534	4
7	16	female	656	1
7	16	female	597	3
7	16	female	862	4
7	16	female	804	1
7	16	female	832	3
7	16	female	599	1
7	16	female	563	2
7	16	female	661	1
7	16	female	470	4
7	16	female	495	1
7	16	female	459	2
7	16	female	489	4
7	16	female	561	4
7	16	female	757	2
7	16	female	835	2
7	16	female	800	4
7	16	female	739	2
7	16	female	568	3
7	16	female	694	3
7	16	female	580	4
7	16	female	569	3
7	16	female	717	1
7	16	female	667	1
7	16	female	551	4
7	16	female	609	2
7	16	female	566	1
7	16	female	635	2
7	16	female	761	4
7	16	female	543	3
7	16	female	714	4
7	16	female	625	2
7	16	female	676	1
7	16	female	418	3
7	16	female	832	4
7	16	female	665	2
7	16	female	671	4
7	16	female	621	1
7	16	female	647	1
7	16	female	847	4
7	16	female	804	3
7	16	female	911	3
7	16	female	695	4
7	16	female	806	2
7	16	female	786	1
7	16	female	831	2
7	16	female	774	3
7	16	female	861	2
7	16	female	807	1
8	15	male	750	1
8	15	male	558	4
8	15	male	643	4
8	15	male	687	3
8	15	male	684	4
8	15	male	762	3
8	15	male	745	3
8	15	male	823	4
8	15	male	841	3
8	15	male	803	2
8	15	male	832	1
8	15	male	872	2
8	15	male	838	3
8	15	male	771	2
8	15	male	732	4
8	15	male	761	2
8	15	male	731	1
8	15	male	731	3
8	15	male	820	1
8	15	male	763	4
8	15	male	806	4
8	15	male	786	2
8	15	male	771	4
8	15	male	772	1
8	15	male	830	2
8	15	male	889	1
8	15	male	860	3
8	15	male	865	1
8	15	male	940	2
8	15	male	881	2
8	15	male	747	2
8	15	male	707	1
8	15	male	792	1
8	15	male	804	4
8	15	male	879	4
8	15	male	932	4
8	15	male	977	4
8	15	male	788	3
8	15	male	829	3
8	15	male	781	2
8	15	male	967	3
8	15	male	807	4
8	15	male	835	2
8	15	male	924	2
8	15	male	836	4
8	15	male	837	3
8	15	male	879	1
8	15	male	800	1
8	15	male	851	4
8	15	male	1008	4
8	15	male	729	2
8	15	male	833	1
8	15	male	798	3
8	15	male	826	2
8	15	male	862	2
8	15	male	850	1
8	15	male	862	3
8	15	male	849	3
8	15	male	832	1
8	15	male	833	1
9	15	female	676	4
9	15	female	682	1
9	15	female	800	2
9	15	female	950	2
9	15	female	865	2
9	15	female	786	3
9	15	female	866	2
9	15	female	753	3
9	15	female	858	4
9	15	female	809	4
9	15	female	833	2
9	15	female	846	2
9	15	female	843	1
9	15	female	859	4
9	15	female	793	3
9	15	female	878	2
9	15	female	833	3
9	15	female	842	3
9	15	female	885	4
9	15	female	834	3
9	15	female	812	3
9	15	female	794	1
9	15	female	915	2
9	15	female	850	4
9	15	female	794	4
9	15	female	711	1
9	15	female	760	1
9	15	female	679	1
9	15	female	738	1
9	15	female	653	4
9	15	female	786	1
9	15	female	798	1
9	15	female	721	4
9	15	female	729	1
9	15	female	785	1
9	15	female	827	2
9	15	female	837	4
9	15	female	879	1
9	15	female	825	1
9	15	female	1047	2
9	15	female	858	3
9	15	female	810	4
9	15	female	794	4
9	15	female	838	3
9	15	female	839	4
9	15	female	826	1
9	15	female	891	4
9	15	female	823	4
9	15	female	835	3
9	15	female	831	2
9	15	female	819	2
9	15	female	991	3
9	15	female	859	2
9	15	female	912	3
9	15	female	917	3
9	15	female	888	2
9	15	female	963	2
9	15	female	797	4
9	15	female	923	3
9	15	female	879	1
10	16	male	598	1
10	16	male	523	1
10	16	male	478	2
10	16	male	538	1
10	16	male	592	4
10	16	male	480	3
10	16	male	545	2
10	16	male	479	1
10	16	male	538	3
10	16	male	554	2
10	16	male	585	4
10	16	male	514	2
10	16	male	520	1
10	16	male	506	4
10	16	male	515	2
10	16	male	517	3
10	16	male	528	3
10	16	male	509	4
10	16	male	604	1
10	16	male	525	4
10	16	male	502	4
10	16	male	515	2
10	16	male	483	4
10	16	male	509	2
10	16	male	560	4
10	16	male	543	2
10	16	male	500	3
10	16	male	546	3
10	16	male	540	3
10	16	male	570	1
10	16	male	489	3
10	16	male	526	4
10	16	male	592	2
10	16	male	546	1
10	16	male	521	2
10	16	male	595	3
10	16	male	728	1
10	16	male	537	2
10	16	male	490	3
10	16	male	507	2
10	16	male	534	1
10	16	male	526	1
10	16	male	458	1
10	16	male	510	4
10	16	male	519	3
10	16	male	490	2
10	16	male	551	4
10	16	male	480	4
10	16	male	486	4
10	16	male	556	3
10	16	male	625	4
10	16	male	481	3
10	16	male	576	1
10	16	male	514	4
10	16	male	488	3
10	16	male	528	2
10	16	male	554	1
10	16	male	511	4
10	16	male	546	1
10	16	male	518	2
11	15	male	876	1
11	15	male	878	1
11	15	male	872	4
11	15	male	915	1
11	15	male	850	2
11	15	male	848	2
11	15	male	944	3
11	15	male	850	4
11	15	male	822	2
11	15	male	825	1
11	15	male	881	2
11	15	male	832	1
11	15	male	876	2
11	15	male	810	4
11	15	male	861	3
11	15	male	898	4
11	15	male	839	2
11	15	male	849	2
11	15	male	850	1
11	15	male	932	4
11	15	male	896	3
11	15	male	898	3
11	15	male	904	3
11	15	male	911	1
11	15	male	885	3
11	15	male	887	4
11	15	male	894	4
11	15	male	958	3
11	15	male	957	4
11	15	male	911	2
11	15	male	912	4
11	15	male	860	1
11	15	male	885	2
11	15	male	914	2
11	15	male	939	3
11	15	male	949	2
11	15	male	817	3
11	15	male	875	1
11	15	male	869	3
11	15	male	942	3
11	15	male	817	2
11	15	male	906	2
11	15	male	898	4
11	15	male	861	3
11	15	male	893	1
11	15	male	896	2
11	15	male	901	1
11	15	male	904	4
11	15	male	886	1
11	15	male	901	3
11	15	male	945	4
11	15	male	877	1
11	15	male	1012	2
11	15	male	906	3
11	15	male	939	4
11	15	male	891	4
11	15	male	862	1
11	15	male	914	4
11	15	male	929	4
11	15	male	988	1
12	16	male	474	2
12	16	male	563	4
12	16	male	691	2
12	16	male	527	2
12	16	male	627	1
12	16	male	670	3
12	16	male	799	2
12	16	male	761	4
12	16	male	754	4
12	16	male	726	2
12	16	male	673	3
12	16	male	724	1
12	16	male	769	1
12	16	male	706	4
12	16	male	960	2
12	16	male	814	4
12	16	male	723	1
12	16	male	963	1
12	16	male	916	3
12	16	male	724	2
12	16	male	818	3
12	16	male	777	3
12	16	male	774	4
12	16	male	672	4
12	16	male	1071	1
12	16	male	731	3
12	16	male	859	2
12	16	male	833	1
12	16	male	844	4
12	16	male	674	3
12	16	male	655	3
12	16	male	638	1
12	16	male	745	3
12	16	male	801	3
12	16	male	670	2
12	16	male	711	1
12	16	male	721	3
12	16	male	813	2
12	16	male	857	4
12	16	male	806	4
12	16	male	683	1
12	16	male	518	1
12	16	male	746	2
12	16	male	683	4
12	16	male	553	4
12	16	male	521	3
12	16	male	832	1
12	16	male	708	3
12	16	male	740	1
12	16	male	744	4
12	16	male	810	2
12	16	male	717	3
12	16	male	809	2
12	16	male	803	2
12	16	male	762	1
12	16	male	767	1
12	16	male	742	4
12	16	male	684	4
12	16	male	721	4
12	16	male	927	2
13	16	male	735	1
13	16	male	856	3
13	16	male	920	3
13	16	male	982	4
13	16	male	759	2
13	16	male	897	3
13	16	male	861	1
13	16	male	894	4
13	16	male	825	3
13	16	male	732	2
13	16	male	803	2
13	16	male	835	1
13	16	male	848	1
13	16	male	1046	4
13	16	male	982	3
13	16	male	784	2
13	16	male	900	1
13	16	male	831	1
13	16	male	792	2
13	16	male	942	4
13	16	male	957	3
13	16	male	817	2
13	16	male	865	1
13	16	male	944	4
13	16	male	877	3
13	16	male	639	2
13	16	male	913	4
13	16	male	840	4
13	16	male	721	2
13	16	male	868	4
13	16	male	739	3
13	16	male	666	2
13	16	male	734	3
13	16	male	714	4
13	16	male	785	2
13	16	male	705	1
13	16	male	467	3
13	16	male	607	2
13	16	male	725	1
13	16	male	831	4
13	16	male	786	1
13	16	male	815	3
13	16	male	821	4
13	16	male	759	3
13	16	male	720	1
13	16	male	745	3
13	16	male	767	1
13	16	male	666	4
13	16	male	704	2
13	16	male	624	2
13	16	male	642	2
13	16	male	741	1
13	16	male	806	4
13	16	male	774	4
13	16	male	794	4
13	16	male	727	4
13	16	male	502	1
13	16	male	556	2
13	16	male	702	3
13	16	male	823	1
14	16	female	776	2
14	16	female	826	4
14	16	female	864	3
14	16	female	849	1
14	16	female	791	2
14	16	female	749	2
14	16	female	966	3
14	16	female	795	1
14	16	female	886	1
14	16	female	815	3
14	16	female	918	3
14	16	female	842	4
14	16	female	833	3
14	16	female	840	4
14	16	female	848	2
14	16	female	849	3
14	16	female	856	1
14	16	female	919	2
14	16	female	830	1
14	16	female	870	4
14	16	female	802	1
14	16	female	828	4
14	16	female	821	4
14	16	female	791	1
14	16	female	766	2
14	16	female	804	4
14	16	female	1049	3
14	16	female	863	2
14	16	female	860	4
14	16	female	909	2
14	16	female	879	4
14	16	female	927	4
14	16	female	838	4
14	16	female	836	4
14	16	female	876	4
14	16	female	864	1
14	16	female	904	2
14	16	female	841	3
14	16	female	879	1
14	16	female	876	2
14	16	female	821	3
14	16	female	923	2
14	16	female	927	3
14	16	female	937	3
14	16	female	815	1
14	16	female	887	1
14	16	female	846	1
14	16	female	916	3
14	16	female	825	2
14	16	female	944	2
14	16	female	895	4
14	16	female	834	1
14	16	female	863	3
14	16	female	987	1
14	16	female	885	4
14	16	female	917	2
14	16	female	921	2
14	16	female	684	3
14	16	female	838	1
14	16	female	859	4
15	15	female	765	2
15	15	female	737	2
15	15	female	757	1
15	15	female	735	2
15	15	female	710	3
15	15	female	802	3
15	15	female	776	1
15	15	female	835	3
15	15	female	854	1
15	15	female	739	4
15	15	female	836	2
15	15	female	841	1
15	15	female	873	3
15	15	female	865	1
15	15	female	882	4
15	15	female	871	4
15	15	female	998	4
15	15	female	947	3
15	15	female	871	1
15	15	female	952	2
15	15	female	912	3
15	15	female	904	2
15	15	female	827	4
15	15	female	894	4
15	15	female	926	3
15	15	female	1020	2
15	15	female	928	1
15	15	female	751	4
15	15	female	870	4
15	15	female	879	2
15	15	female	811	3
15	15	female	839	1
15	15	female	857	1
15	15	female	797	4
15	15	female	775	1
15	15	female	881	2
15	15	female	888	4
15	15	female	856	3
15	15	female	901	1
15	15	female	803	4
15	15	female	964	1
15	15	female	918	4
15	15	female	975	2
15	15	female	955	2
15	15	female	846	4
15	15	female	889	4
15	15	female	890	3
15	15	female	941	2
15	15	female	839	1
15	15	female	918	2
15	15	female	922	1
15	15	female	866	1
15	15	female	915	3
15	15	female	956	3
15	15	female	933	3
15	15	female	922	2
15	15	female	874	2
15	15	female	839	4
15	15	female	886	3
15	15	female	860	4
16	16	female	785	1
16	16	female	816	1
16	16	female	766	3
16	16	female	891	4
16	16	female	841	3
16	16	female	848	4
16	16	female	754	3
16	16	female	777	1
16	16	female	825	1
16	16	female	890	4
16	16	female	829	4
16	16	female	731	1
16	16	female	863	3
16	16	female	917	3
16	16	female	851	3
16	16	female	800	1
16	16	female	697	2
16	16	female	791	2
16	16	female	900	3
16	16	female	591	2
16	16	female	658	1
16	16	female	741	4
16	16	female	841	4
16	16	female	753	4
16	16	female	882	1
16	16	female	655	2
16	16	female	884	4
16	16	female	1000	4
16	16	female	669	2
16	16	female	779	3
16	16	female	757	1
16	16	female	765	2
16	16	female	744	3
16	16	female	796	2
16	16	female	764	2
16	16	female	873	4
16	16	female	667	1
16	16	female	757	1
16	16	female	782	3
16	16	female	799	4
16	16	female	951	1
16	16	female	805	4
16	16	female	747	2
16	16	female	677	2
16	16	female	776	2
16	16	female	861	3
16	16	female	872	4
16	16	female	757	3
16	16	female	778	3
16	16	female	665	1
16	16	female	760	2
16	16	female	688	2
16	16	female	862	4
16	16	female	869	3
16	16	female	920	4
16	16	female	896	4
16	16	female	692	1
16	16	female	659	2
16	16	female	635	1
16	16	female	734	2
17	15	female	737	1
17	15	female	800	1
17	15	female	879	4
17	15	female	917	3
17	15	female	978	3
17	15	female	980	3
17	15	female	923	2
17	15	female	676	1
17	15	female	914	3
17	15	female	846	1
17	15	female	849	2
17	15	female	976	4
17	15	female	1045	4
17	15	female	943	3
17	15	female	1001	1
17	15	female	924	3
17	15	female	1034	1
17	15	female	778	2
17	15	female	1039	4
17	15	female	832	2
17	15	female	903	4
17	15	female	1053	4
17	15	female	823	2
17	15	female	1022	4
17	15	female	776	2
17	15	female	957	3
17	15	female	728	2
17	15	female	1012	4
17	15	female	944	2
17	15	female	912	1
17	15	female	779	2
17	15	female	778	2
17	15	female	936	4
17	15	female	726	1
17	15	female	835	1
17	15	female	874	4
17	15	female	924	1
17	15	female	911	2
17	15	female	944	4
17	15	female	839	2
17	15	female	927	4
17	15	female	929	3
17	15	female	914	3
17	15	female	933	3
17	15	female	775	1
17	15	female	845	1
17	15	female	842	3
17	15	female	921	3
17	15	female	855	1
17	15	female	811	2
17	15	female	844	2
17	15	female	897	4
17	15	female	1048	3
17	15	female	820	1
17	15	female	899	4
17	15	female	858	2
17	15	female	918	3
17	15	female	894	1
17	15	female	967	4
17	15	female	999	4
18	16	female	927	1
18	16	female	808	4
18	16	female	855	1
18	16	female	840	3
18	16	female	898	4
18	16	female	928	3
18	16	female	937	2
18	16	female	846	1
18	16	female	767	3
18	16	female	820	3
18	16	female	814	4
18	16	female	830	4
18	16	female	882	2
18	16	female	862	1
18	16	female	866	2
18	16	female	785	3
18	16	female	1055	2
18	16	female	841	3
18	16	female	968	2
18	16	female	910	1
18	16	female	646	2
18	16	female	1087	1
18	16	female	1048	2
18	16	female	922	4
18	16	female	822	3
18	16	female	933	1
18	16	female	783	4
18	16	female	777	4
18	16	female	823	4
18	16	female	1017	2
18	16	female	892	1
18	16	female	991	3
18	16	female	907	3
18	16	female	921	3
18	16	female	939	1
18	16	female	934	2
18	16	female	888	4
18	16	female	860	1
18	16	female	911	2
18	16	female	837	4
18	16	female	827	4
18	16	female	871	4
18	16	female	1117	3
18	16	female	969	4
18	16	female	913	1
18	16	female	949	1
18	16	female	994	1
18	16	female	854	4
18	16	female	904	1
18	16	female	962	2
18	16	female	915	2
18	16	female	951	2
18	16	female	916	4
18	16	female	951	1
18	16	female	1020	3
18	16	female	939	3
18	16	female	948	4
18	16	female	1011	2
18	16	female	913	3
18	16	female	999	2
19	15	female	682	2
19	15	female	602	4
19	15	female	709	4
19	15	female	635	2
19	15	female	687	3
19	15	female	710	2
19	15	female	676	4
19	15	female	717	2
19	15	female	633	3
19	15	female	636	2
19	15	female	679	2
19	15	female	669	4
19	15	female	752	1
19	15	female	710	4
19	15	female	693	3
19	15	female	728	1
19	15	female	753	1
19	15	female	732	1
19	15	female	679	3
19	15	female	754	3
19	15	female	767	4
19	15	female	768	2
19	15	female	724	1
19	15	female	672	1
19	15	female	641	4
19	15	female	770	2
19	15	female	724	3
19	15	female	768	1
19	15	female	783	3
19	15	female	786	4
19	15	female	670	2
19	15	female	700	4
19	15	female	757	4
19	15	female	766	4
19	15	female	779	2
19	15	female	766	3
19	15	female	829	4
19	15	female	862	4
19	15	female	746	2
19	15	female	757	1
19	15	female	689	3
19	15	female	774	2
19	15	female	805	2
19	15	female	654	3
19	15	female	780	2
19	15	female	715	3
19	15	female	674	1
19	15	female	739	1
19	15	female	975	1
19	15	female	900	1
19	15	female	810	3
19	15	female	783	4
19	15	female	838	4
19	15	female	791	1
19	15	female	840	1
19	15	female	787	3
19	15	female	805	3
19	15	female	811	2
19	15	female	803	4
19	15	female	773	1
20	15	female	864	3
20	15	female	792	4
20	15	female	788	4
20	15	female	759	2
20	15	female	793	1
20	15	female	795	2
20	15	female	849	2
20	15	female	791	2
20	15	female	851	4
20	15	female	879	4
20	15	female	813	4
20	15	female	905	3
20	15	female	835	3
20	15	female	804	4
20	15	female	849	1
20	15	female	806	4
20	15	female	809	1
20	15	female	810	2
20	15	female	809	1
20	15	female	811	2
20	15	female	868	1
20	15	female	869	3
20	15	female	806	2
20	15	female	989	3
20	15	female	839	1
20	15	female	875	3
20	15	female	858	3
20	15	female	833	1
20	15	female	792	2
20	15	female	803	4
20	15	female	935	3
20	15	female	924	3
20	15	female	886	1
20	15	female	959	2
20	15	female	917	4
20	15	female	877	1
20	15	female	974	2
20	15	female	837	4
20	15	female	926	4
20	15	female	702	4
20	15	female	839	1
20	15	female	818	1
20	15	female	876	3
20	15	female	855	3
20	15	female	811	2
20	15	female	845	3
20	15	female	878	2
20	15	female	845	2
20	15	female	869	4
20	15	female	854	1
20	15	female	767	2
20	15	female	748	4
20	15	female	773	4
20	15	female	782	1
20	15	female	800	2
20	15	female	804	1
20	15	female	844	4
20	15	female	939	3
20	15	female	843	3
20	15	female	824	1
21	17	female	1033	3
21	17	female	909	4
21	17	female	1015	2
21	17	female	918	1
21	17	female	945	3
21	17	female	894	3
21	17	female	878	1
21	17	female	949	3
21	17	female	939	4
21	17	female	883	4
21	17	female	894	2
21	17	female	811	1
21	17	female	920	2
21	17	female	941	2
21	17	female	922	1
21	17	female	938	2
21	17	female	878	4
21	17	female	907	4
21	17	female	947	2
21	17	female	1069	2
21	17	female	939	3
21	17	female	879	1
21	17	female	919	1
21	17	female	801	3
21	17	female	862	1
21	17	female	880	3
21	17	female	898	4
21	17	female	886	4
21	17	female	815	4
21	17	female	855	2
21	17	female	796	3
21	17	female	968	3
21	17	female	907	1
21	17	female	950	3
21	17	female	893	2
21	17	female	866	4
21	17	female	913	1
21	17	female	965	2
21	17	female	974	1
21	17	female	932	2
21	17	female	939	1
21	17	female	847	4
21	17	female	902	4
21	17	female	942	4
21	17	female	817	3
21	17	female	841	2
21	17	female	891	4
21	17	female	903	2
21	17	female	927	1
21	17	female	942	3
21	17	female	980	4
21	17	female	978	4
21	17	female	967	2
21	17	female	1030	1
21	17	female	979	3
21	17	female	1341	2
21	17	female	1056	1
21	17	female	873	3
21	17	female	990	1
21	17	female	1020	4
22	15	female	973	2
22	15	female	911	1
22	15	female	932	4
22	15	female	823	4
22	15	female	717	2
22	15	female	800	1
22	15	female	875	2
22	15	female	828	1
22	15	female	828	2
22	15	female	872	3
22	15	female	867	4
22	15	female	838	4
22	15	female	865	2
22	15	female	891	4
22	15	female	1034	1
22	15	female	910	4
22	15	female	871	3
22	15	female	799	3
22	15	female	794	1
22	15	female	829	2
22	15	female	848	3
22	15	female	877	3
22	15	female	888	3
22	15	female	912	1
22	15	female	913	4
22	15	female	924	4
22	15	female	1029	1
22	15	female	819	2
22	15	female	805	2
22	15	female	837	3
22	15	female	801	2
22	15	female	833	3
22	15	female	828	2
22	15	female	885	3
22	15	female	740	3
22	15	female	824	2
22	15	female	736	1
22	15	female	848	4
22	15	female	765	2
22	15	female	850	4
22	15	female	826	1
22	15	female	816	1
22	15	female	886	3
22	15	female	800	2
22	15	female	803	4
22	15	female	864	4
22	15	female	801	4
22	15	female	816	1
22	15	female	797	4
22	15	female	871	4
22	15	female	867	3
22	15	female	933	1
22	15	female	871	3
22	15	female	1333	3
22	15	female	886	1
22	15	female	1068	2
22	15	female	644	4
22	15	female	906	1
22	15	female	667	1
22	15	female	675	2
23	16	male	905	4
23	16	male	794	1
23	16	male	897	2
23	16	male	1096	2
23	16	male	1004	3
23	16	male	1047	3
23	16	male	959	4
23	16	male	997	2
23	16	male	942	3
23	16	male	1068	1
23	16	male	817	4
23	16	male	1048	2
23	16	male	866	4
23	16	male	985	3
23	16	male	881	1
23	16	male	984	2
23	16	male	966	2
23	16	male	889	3
23	16	male	858	2
23	16	male	1027	1
23	16	male	920	4
23	16	male	991	2
23	16	male	791	3
23	16	male	937	4
23	16	male	999	4
23	16	male	1064	1
23	16	male	934	3
23	16	male	852	1
23	16	male	965	1
23	16	male	908	4
23	16	male	976	1
23	16	male	801	3
23	16	male	999	1
23	16	male	902	4
23	16	male	903	2
23	16	male	856	2
23	16	male	968	4
23	16	male	922	2
23	16	male	938	4
23	16	male	939	3
23	16	male	1012	4
23	16	male	989	2
23	16	male	865	4
23	16	male	860	1
23	16	male	1168	4
23	16	male	1085	1
23	16	male	917	3
23	16	male	1073	3
23	16	male	1043	1
23	16	male	839	1
23	16	male	1061	2
23	16	male	1135	4
23	16	male	1000	3
23	16	male	862	3
23	16	male	1089	2
23	16	male	777	3
23	16	male	901	1
23	16	male	994	2
23	16	male	955	1
23	16	male	803	4
24	16	female	893	3
24	16	female	779	4
24	16	female	786	2
24	16	female	889	3
24	16	female	885	3
24	16	female	787	4
24	16	female	731	2
24	16	female	844	2
24	16	female	821	2
24	16	female	861	1
24	16	female	836	4
24	16	female	668	4
24	16	female	807	4
24	16	female	775	2
24	16	female	852	1
24	16	female	777	3
24	16	female	747	2
24	16	female	592	1
24	16	female	807	3
24	16	female	830	4
24	16	female	781	2
24	16	female	855	1
24	16	female	767	3
24	16	female	825	1
24	16	female	872	1
24	16	female	785	3
24	16	female	764	4
24	16	female	844	2
24	16	female	876	1
24	16	female	789	4
24	16	female	837	2
24	16	female	838	2
24	16	female	787	2
24	16	female	754	2
24	16	female	833	1
24	16	female	883	1
24	16	female	884	4
24	16	female	807	4
24	16	female	893	2
24	16	female	840	2
24	16	female	848	1
24	16	female	865	1
24	16	female	698	4
24	16	female	833	4
24	16	female	823	3
24	16	female	773	3
24	16	female	844	1
24	16	female	927	3
24	16	female	864	4
24	16	female	743	2
24	16	female	876	3
24	16	female	936	1
24	16	female	861	4
24	16	female	836	4
24	16	female	910	3
24	16	female	757	1
24	16	female	937	3
24	16	female	850	3
24	16	female	918	1
24	16	female	832	4
25	15	male	731	4
25	15	male	794	4
25	15	male	684	3
25	15	male	725	3
25	15	male	807	3
25	15	male	847	3
25	15	male	857	4
25	15	male	821	4
25	15	male	775	1
25	15	male	839	4
25	15	male	750	4
25	15	male	788	4
25	15	male	803	2
25	15	male	828	2
25	15	male	795	2
25	15	male	780	1
25	15	male	892	1
25	15	male	773	1
25	15	male	686	2
25	15	male	697	2
25	15	male	871	3
25	15	male	760	2
25	15	male	826	1
25	15	male	807	2
25	15	male	838	2
25	15	male	855	3
25	15	male	885	1
25	15	male	944	3
25	15	male	832	1
25	15	male	924	4
25	15	male	728	2
25	15	male	857	3
25	15	male	894	1
25	15	male	878	1
25	15	male	891	1
25	15	male	743	2
25	15	male	775	2
25	15	male	918	3
25	15	male	980	3
25	15	male	820	1
25	15	male	889	4
25	15	male	917	4
25	15	male	937	2
25	15	male	1070	4
25	15	male	957	1
25	15	male	934	3
25	15	male	873	2
25	15	male	923	2
25	15	male	982	3
25	15	male	885	1
25	15	male	938	4
25	15	male	977	1
25	15	male	886	2
25	15	male	938	4
25	15	male	941	1
25	15	male	853	4
25	15	male	922	4
25	15	male	874	3
25	15	male	977	4
25	15	male	1061	3
26	16	male	641	2
26	16	male	604	1
26	16	male	656	3
26	16	male	642	2
26	16	male	617	4
26	16	male	659	3
26	16	male	659	2
26	16	male	682	3
26	16	male	649	4
26	16	male	612	1
26	16	male	609	4
26	16	male	669	4
26	16	male	656	1
26	16	male	700	1
26	16	male	676	2
26	16	male	673	2
26	16	male	646	2
26	16	male	609	3
26	16	male	611	1
26	16	male	578	4
26	16	male	663	4
26	16	male	710	4
26	16	male	725	3
26	16	male	749	2
26	16	male	709	4
26	16	male	749	2
26	16	male	760	1
26	16	male	523	3
26	16	male	503	1
26	16	male	618	3
26	16	male	616	2
26	16	male	623	2
26	16	male	524	1
26	16	male	635	1
26	16	male	651	2
26	16	male	638	3
26	16	male	669	2
26	16	male	840	1
26	16	male	652	3
26	16	male	662	4
26	16	male	676	2
26	16	male	678	4
26	16	male	653	1
26	16	male	635	4
26	16	male	669	4
26	16	male	764	1
26	16	male	671	4
26	16	male	642	4
26	16	male	638	4
26	16	male	650	1
26	16	male	592	3
26	16	male	640	2
26	16	male	686	3
26	16	male	737	3
26	16	male	669	4
26	16	male	640	3
26	16	male	698	1
26	16	male	671	1
26	16	male	625	3
26	16	male	665	2
27	15	male	861	2
27	15	male	793	3
27	15	male	794	3
27	15	male	732	2
27	15	male	756	2
27	15	male	836	1
27	15	male	762	4
27	15	male	819	1
27	15	male	791	4
27	15	male	785	4
27	15	male	859	1
27	15	male	803	3
27	15	male	801	4
27	15	male	823	3
27	15	male	883	2
27	15	male	782	4
27	15	male	821	4
27	15	male	841	2
27	15	male	780	3
27	15	male	798	2
27	15	male	791	1
27	15	male	817	2
27	15	male	846	1
27	15	male	880	2
27	15	male	772	3
27	15	male	724	4
27	15	male	815	4
27	15	male	744	1
27	15	male	862	3
27	15	male	815	1
27	15	male	843	1
27	15	male	795	2
27	15	male	843	2
27	15	male	877	1
27	15	male	813	2
27	15	male	852	3
27	15	male	860	4
27	15	male	905	2
27	15	male	846	4
27	15	male	798	3
27	15	male	766	3
27	15	male	772	4
27	15	male	858	1
27	15	male	773	1
27	15	male	825	2
27	15	male	781	3
27	15	male	790	3
27	15	male	807	4
27	15	male	794	1
27	15	male	854	2
27	15	male	818	1
27	15	male	892	1
27	15	male	794	4
27	15	male	825	4
27	15	male	801	4
27	15	male	823	4
27	15	male	887	3
27	15	male	901	3
27	15	male	772	1
27	15	male	811	2
28	15	male	901	3
28	15	male	760	2
28	15	male	867	2
28	15	male	1058	4
28	15	male	915	3
28	15	male	830	2
28	15	male	873	4
28	15	male	945	4
28	15	male	907	1
28	15	male	826	1
28	15	male	794	4
28	15	male	872	4
28	15	male	695	2
28	15	male	814	3
28	15	male	721	3
28	15	male	604	2
28	15	male	745	2
28	15	male	674	3
28	15	male	613	3
28	15	male	638	1
28	15	male	722	1
28	15	male	754	2
28	15	male	849	1
28	15	male	828	3
28	15	male	763	4
28	15	male	716	2
28	15	male	793	1
28	15	male	751	4
28	15	male	720	4
28	15	male	837	1
28	15	male	784	4
28	15	male	596	1
28	15	male	775	1
28	15	male	693	4
28	15	male	739	1
28	15	male	716	2
28	15	male	799	4
28	15	male	850	4
28	15	male	775	4
28	15	male	731	3
28	15	male	769	1
28	15	male	820	3
28	15	male	693	2
28	15	male	787	2
28	15	male	622	4
28	15	male	850	1
28	15	male	804	3
28	15	male	885	1
28	15	male	752	2
28	15	male	813	1
28	15	male	828	3
28	15	male	777	1
28	15	male	728	2
28	15	male	685	3
28	15	male	929	4
28	15	male	773	4
28	15	male	723	2
28	15	male	795	2
28	15	male	789	3
28	15	male	820	3
29	15	female	657	3
29	15	female	701	3
29	15	female	776	4
29	15	female	831	4
29	15	female	991	3
29	15	female	802	4
29	15	female	811	2
29	15	female	810	2
29	15	female	689	2
29	15	female	936	4
29	15	female	874	4
29	15	female	908	3
29	15	female	750	2
29	15	female	765	1
29	15	female	911	3
29	15	female	745	1
29	15	female	770	1
29	15	female	698	1
29	15	female	881	3
29	15	female	814	4
29	15	female	881	4
29	15	female	885	2
29	15	female	784	2
29	15	female	924	3
29	15	female	790	1
29	15	female	713	2
29	15	female	773	2
29	15	female	778	1
29	15	female	1019	1
29	15	female	974	4
29	15	female	788	1
29	15	female	852	4
29	15	female	758	2
29	15	female	886	3
29	15	female	857	1
29	15	female	871	1
29	15	female	875	4
29	15	female	895	4
29	15	female	860	4
29	15	female	738	2
29	15	female	835	2
29	15	female	807	1
29	15	female	948	4
29	15	female	923	1
29	15	female	1020	3
29	15	female	779	1
29	15	female	1006	3
29	15	female	884	1
29	15	female	1004	3
29	15	female	911	2
29	15	female	940	4
29	15	female	883	2
29	15	female	873	4
29	15	female	793	1
29	15	female	891	3
29	15	female	971	2
29	15	female	907	3
29	15	female	923	4
29	15	female	721	2
29	15	female	830	3
30	15	male	760	2
30	15	male	763	2
30	15	male	709	2
30	15	male	665	3
30	15	male	736	1
30	15	male	722	1
30	15	male	765	4
30	15	male	785	3
30	15	male	835	2
30	15	male	767	4
30	15	male	814	4
30	15	male	729	4
30	15	male	723	1
30	15	male	793	4
30	15	male	802	3
30	15	male	727	1
30	15	male	773	1
30	15	male	738	3
30	15	male	808	3
30	15	male	788	4
30	15	male	850	2
30	15	male	836	2
30	15	male	858	2
30	15	male	934	3
30	15	male	796	4
30	15	male	880	2
30	15	male	880	1
30	15	male	1024	4
30	15	male	917	1
30	15	male	923	3
30	15	male	831	4
30	15	male	852	2
30	15	male	954	2
30	15	male	889	2
30	15	male	758	4
30	15	male	843	3
30	15	male	884	3
30	15	male	728	1
30	15	male	887	2
30	15	male	819	2
30	15	male	826	3
30	15	male	689	1
30	15	male	803	3
30	15	male	903	4
30	15	male	856	4
30	15	male	873	4
30	15	male	893	1
30	15	male	987	3
30	15	male	802	1
30	15	male	768	1
30	15	male	840	4
30	15	male	850	1
30	15	male	873	1
30	15	male	923	2
30	15	male	825	2
30	15	male	953	4
30	15	male	938	3
30	15	male	975	1
30	15	male	1156	3
30	15	male	809	4

## Sheet: Experiment 2 Hui
Sub No.	Age	Gender	RT（ms）	Condition
1	17	female	580	2
1	17	female	1019	1
1	17	female	476	3
1	17	female	684	4
1	17	female	1078	1
1	17	female	758	3
1	17	female	700	2
1	17	female	1032	1
1	17	female	527	1
1	17	female	616	3
1	17	female	903	1
1	17	female	850	1
1	17	female	895	4
1	17	female	611	2
1	17	female	499	3
1	17	female	750	3
1	17	female	998	4
1	17	female	586	2
1	17	female	1405	1
1	17	female	635	3
1	17	female	948	4
1	17	female	542	2
1	17	female	661	3
1	17	female	674	3
1	17	female	634	2
1	17	female	881	1
1	17	female	773	4
1	17	female	886	2
1	17	female	1088	4
1	17	female	1015	4
1	17	female	1027	4
1	17	female	467	3
1	17	female	486	2
1	17	female	93	3
1	17	female	590	2
1	17	female	784	2
1	17	female	729	3
1	17	female	1051	1
1	17	female	1037	4
1	17	female	583	2
1	17	female	894	1
1	17	female	977	4
1	17	female	983	4
1	17	female	947	4
1	17	female	1038	1
1	17	female	636	2
1	17	female	678	3
1	17	female	970	4
1	17	female	872	1
1	17	female	942	4
1	17	female	706	4
1	17	female	816	1
1	17	female	652	2
1	17	female	650	3
1	17	female	491	2
1	17	female	497	3
1	17	female	972	1
1	17	female	759	3
1	17	female	772	1
1	17	female	1068	1
2	16	female	598	2
2	16	female	815	1
2	16	female	490	3
2	16	female	731	1
2	16	female	828	1
2	16	female	1206	4
2	16	female	746	4
2	16	female	464	3
2	16	female	576	2
2	16	female	741	3
2	16	female	532	2
2	16	female	743	3
2	16	female	595	3
2	16	female	724	4
2	16	female	811	3
2	16	female	787	1
2	16	female	498	2
2	16	female	556	2
2	16	female	905	4
2	16	female	790	3
2	16	female	690	4
2	16	female	632	2
2	16	female	740	4
2	16	female	960	1
2	16	female	548	1
2	16	female	684	3
2	16	female	916	1
2	16	female	902	4
2	16	female	435	2
2	16	female	843	1
2	16	female	702	1
2	16	female	861	4
2	16	female	954	1
2	16	female	624	2
2	16	female	945	4
2	16	female	722	3
2	16	female	897	1
2	16	female	945	4
2	16	female	890	1
2	16	female	816	1
2	16	female	500	2
2	16	female	865	1
2	16	female	896	1
2	16	female	445	2
2	16	female	825	4
2	16	female	533	2
2	16	female	802	1
2	16	female	851	4
2	16	female	493	2
2	16	female	707	3
2	16	female	846	4
2	16	female	872	3
2	16	female	491	2
2	16	female	688	2
2	16	female	674	4
2	16	female	770	4
2	16	female	488	3
2	16	female	587	3
2	16	female	731	3
2	16	female	509	3
3	17	male	554	2
3	17	male	522	1
3	17	male	454	3
3	17	male	671	4
3	17	male	670	2
3	17	male	522	3
3	17	male	642	3
3	17	male	589	2
3	17	male	723	1
3	17	male	884	1
3	17	male	874	1
3	17	male	929	4
3	17	male	878	1
3	17	male	534	2
3	17	male	597	2
3	17	male	694	4
3	17	male	1058	4
3	17	male	938	1
3	17	male	943	4
3	17	male	638	2
3	17	male	992	1
3	17	male	623	2
3	17	male	943	3
3	17	male	576	3
3	17	male	827	4
3	17	male	765	3
3	17	male	532	3
3	17	male	560	3
3	17	male	899	1
3	17	male	1051	4
3	17	male	612	2
3	17	male	507	3
3	17	male	857	1
3	17	male	939	2
3	17	male	775	4
3	17	male	943	4
3	17	male	1052	4
3	17	male	1002	4
3	17	male	696	3
3	17	male	518	2
3	17	male	946	1
3	17	male	640	2
3	17	male	743	1
3	17	male	581	2
3	17	male	860	1
3	17	male	877	1
3	17	male	938	1
3	17	male	619	3
3	17	male	642	4
3	17	male	871	3
3	17	male	831	1
3	17	male	941	3
3	17	male	755	4
3	17	male	945	1
3	17	male	603	2
3	17	male	1025	4
3	17	male	524	2
3	17	male	839	4
3	17	male	561	3
3	17	male	602	3
4	17	male	537	3
4	17	male	794	4
4	17	male	895	4
4	17	male	756	4
4	17	male	878	1
4	17	male	644	3
4	17	male	963	4
4	17	male	1053	1
4	17	male	548	2
4	17	male	538	2
4	17	male	471	3
4	17	male	559	3
4	17	male	526	2
4	17	male	656	3
4	17	male	544	3
4	17	male	888	4
4	17	male	989	1
4	17	male	590	4
4	17	male	1082	1
4	17	male	659	3
4	17	male	1062	4
4	17	male	1174	1
4	17	male	601	2
4	17	male	622	2
4	17	male	662	3
4	17	male	914	1
4	17	male	504	1
4	17	male	566	2
4	17	male	535	2
4	17	male	903	1
4	17	male	508	3
4	17	male	614	2
4	17	male	932	1
4	17	male	894	4
4	17	male	760	2
4	17	male	983	4
4	17	male	588	2
4	17	male	1055	4
4	17	male	1061	4
4	17	male	621	3
4	17	male	1046	1
4	17	male	582	2
4	17	male	756	2
4	17	male	871	4
4	17	male	1214	1
4	17	male	912	1
4	17	male	1019	4
4	17	male	1019	1
4	17	male	739	3
4	17	male	562	3
4	17	male	519	3
4	17	male	918	4
4	17	male	1032	1
4	17	male	756	3
4	17	male	478	2
4	17	male	870	4
4	17	male	469	2
4	17	male	942	1
4	17	male	1034	1
4	17	male	494	3
5	17	male	793	1
5	17	male	536	2
5	17	male	782	1
5	17	male	469	2
5	17	male	811	4
5	17	male	473	1
5	17	male	781	3
5	17	male	481	2
5	17	male	486	3
5	17	male	444	2
5	17	male	770	1
5	17	male	839	1
5	17	male	468	3
5	17	male	699	4
5	17	male	533	2
5	17	male	519	2
5	17	male	872	1
5	17	male	578	3
5	17	male	799	4
5	17	male	697	1
5	17	male	578	2
5	17	male	578	3
5	17	male	569	3
5	17	male	908	4
5	17	male	567	4
5	17	male	793	4
5	17	male	521	3
5	17	male	549	3
5	17	male	900	1
5	17	male	832	4
5	17	male	555	3
5	17	male	476	2
5	17	male	505	2
5	17	male	784	4
5	17	male	598	2
5	17	male	733	4
5	17	male	688	3
5	17	male	817	4
5	17	male	433	3
5	17	male	672	1
5	17	male	447	2
5	17	male	700	1
5	17	male	738	1
5	17	male	884	1
5	17	male	821	4
5	17	male	774	3
5	17	male	940	1
5	17	male	838	4
5	17	male	460	3
5	17	male	461	2
5	17	male	458	3
5	17	male	495	2
5	17	male	652	1
5	17	male	562	2
5	17	male	935	4
5	17	male	831	4
5	17	male	892	1
5	17	male	428	3
5	17	male	772	4
5	17	male	818	1
6	16	female	814	1
6	16	female	683	4
6	16	female	736	1
6	16	female	737	3
6	16	female	703	4
6	16	female	870	4
6	16	female	585	3
6	16	female	985	2
6	16	female	475	2
6	16	female	842	3
6	16	female	674	3
6	16	female	719	4
6	16	female	584	2
6	16	female	650	1
6	16	female	714	4
6	16	female	441	3
6	16	female	494	4
6	16	female	830	1
6	16	female	621	3
6	16	female	659	3
6	16	female	511	2
6	16	female	812	1
6	16	female	653	2
6	16	female	489	2
6	16	female	799	1
6	16	female	850	1
6	16	female	782	4
6	16	female	598	2
6	16	female	493	3
6	16	female	784	1
6	16	female	802	4
6	16	female	888	1
6	16	female	815	4
6	16	female	869	1
6	16	female	525	2
6	16	female	481	2
6	16	female	615	2
6	16	female	569	4
6	16	female	812	1
6	16	female	780	1
6	16	female	653	2
6	16	female	502	2
6	16	female	896	4
6	16	female	750	1
6	16	female	651	2
6	16	female	895	3
6	16	female	714	1
6	16	female	688	1
6	16	female	935	3
6	16	female	602	3
6	16	female	789	1
6	16	female	683	4
6	16	female	954	4
6	16	female	725	3
6	16	female	538	3
6	16	female	753	3
6	16	female	626	4
6	16	female	487	2
6	16	female	932	4
6	16	female	511	3
7	17	male	754	1
7	17	male	553	2
7	17	male	598	3
7	17	male	958	4
7	17	male	564	2
7	17	male	580	2
7	17	male	991	4
7	17	male	1006	1
7	17	male	654	3
7	17	male	1059	1
7	17	male	1049	4
7	17	male	953	1
7	17	male	684	3
7	17	male	545	2
7	17	male	481	1
7	17	male	924	1
7	17	male	619	2
7	17	male	637	4
7	17	male	666	3
7	17	male	907	4
7	17	male	734	3
7	17	male	665	2
7	17	male	1063	2
7	17	male	594	3
7	17	male	554	3
7	17	male	916	4
7	17	male	928	1
7	17	male	589	3
7	17	male	947	4
7	17	male	850	1
7	17	male	525	3
7	17	male	555	3
7	17	male	618	2
7	17	male	872	4
7	17	male	561	2
7	17	male	857	1
7	17	male	601	2
7	17	male	898	1
7	17	male	905	4
7	17	male	1001	4
7	17	male	982	4
7	17	male	860	1
7	17	male	539	3
7	17	male	550	3
7	17	male	856	4
7	17	male	637	3
7	17	male	487	2
7	17	male	754	1
7	17	male	788	3
7	17	male	832	3
7	17	male	790	1
7	17	male	655	2
7	17	male	840	1
7	17	male	542	2
7	17	male	894	4
7	17	male	927	1
7	17	male	1099	4
7	17	male	1082	4
7	17	male	613	2
7	17	male	891	1
8	16	male	459	2
8	16	male	455	3
8	16	male	779	1
8	16	male	448	2
8	16	male	760	4
8	16	male	526	3
8	16	male	860	4
8	16	male	617	2
8	16	male	565	2
8	16	male	542	3
8	16	male	847	4
8	16	male	480	2
8	16	male	641	3
8	16	male	459	3
8	16	male	525	2
8	16	male	809	4
8	16	male	864	1
8	16	male	870	4
8	16	male	981	1
8	16	male	924	1
8	16	male	669	3
8	16	male	859	1
8	16	male	566	2
8	16	male	891	4
8	16	male	638	3
8	16	male	438	1
8	16	male	758	1
8	16	male	902	4
8	16	male	453	3
8	16	male	861	1
8	16	male	526	2
8	16	male	689	4
8	16	male	555	3
8	16	male	854	1
8	16	male	889	1
8	16	male	625	4
8	16	male	809	1
8	16	male	910	1
8	16	male	869	4
8	16	male	949	4
8	16	male	563	2
8	16	male	580	3
8	16	male	476	2
8	16	male	542	2
8	16	male	747	3
8	16	male	785	4
8	16	male	448	2
8	16	male	735	1
8	16	male	589	3
8	16	male	838	1
8	16	male	764	1
8	16	male	606	2
8	16	male	880	4
8	16	male	617	3
8	16	male	765	1
8	16	male	790	4
8	16	male	605	4
8	16	male	568	3
8	16	male	517	2
8	16	male	629	3
9	17	female	836	4
9	17	female	858	4
9	17	female	646	3
9	17	female	759	1
9	17	female	851	4
9	17	female	624	2
9	17	female	762	4
9	17	female	820	4
9	17	female	440	2
9	17	female	743	1
9	17	female	606	2
9	17	female	421	2
9	17	female	455	2
9	17	female	761	1
9	17	female	560	3
9	17	female	483	3
9	17	female	445	3
9	17	female	447	3
9	17	female	478	3
9	17	female	418	2
9	17	female	428	3
9	17	female	403	3
9	17	female	626	1
9	17	female	685	4
9	17	female	705	1
9	17	female	491	1
9	17	female	804	1
9	17	female	507	2
9	17	female	747	1
9	17	female	813	4
9	17	female	805	4
9	17	female	873	1
9	17	female	836	1
9	17	female	489	2
9	17	female	981	4
9	17	female	797	1
9	17	female	822	1
9	17	female	522	3
9	17	female	459	3
9	17	female	495	2
9	17	female	504	3
9	17	female	490	3
9	17	female	605	4
9	17	female	502	3
9	17	female	708	1
9	17	female	650	4
9	17	female	576	4
9	17	female	490	2
9	17	female	570	3
9	17	female	544	2
9	17	female	611	3
9	17	female	486	2
9	17	female	753	1
9	17	female	721	4
9	17	female	749	1
9	17	female	460	2
9	17	female	837	1
9	17	female	488	2
9	17	female	801	4
9	17	female	751	4
10	15	female	570	3
10	15	female	997	1
10	15	female	864	4
10	15	female	808	3
10	15	female	525	3
10	15	female	598	2
10	15	female	491	2
10	15	female	813	4
10	15	female	868	3
10	15	female	802	4
10	15	female	944	1
10	15	female	712	3
10	15	female	959	4
10	15	female	881	1
10	15	female	772	3
10	15	female	395	1
10	15	female	903	1
10	15	female	1039	1
10	15	female	857	2
10	15	female	519	3
10	15	female	1031	4
10	15	female	594	2
10	15	female	902	1
10	15	female	765	1
10	15	female	892	4
10	15	female	680	3
10	15	female	889	4
10	15	female	504	2
10	15	female	674	2
10	15	female	671	2
10	15	female	928	1
10	15	female	878	1
10	15	female	1049	4
10	15	female	905	1
10	15	female	869	4
10	15	female	873	1
10	15	female	932	1
10	15	female	507	2
10	15	female	691	2
10	15	female	1037	4
10	15	female	802	3
10	15	female	1159	3
10	15	female	762	4
10	15	female	846	4
10	15	female	845	3
10	15	female	487	2
10	15	female	520	2
10	15	female	727	4
10	15	female	687	2
10	15	female	698	3
10	15	female	526	2
10	15	female	1044	4
10	15	female	721	3
10	15	female	855	1
10	15	female	893	1
10	15	female	809	1
10	15	female	833	2
10	15	female	497	3
10	15	female	602	3
10	15	female	986	4
11	16	female	608	1
11	16	female	406	2
11	16	female	763	1
11	16	female	398	3
11	16	female	661	4
11	16	female	631	3
11	16	female	404	2
11	16	female	745	4
11	16	female	510	3
11	16	female	421	2
11	16	female	409	2
11	16	female	458	3
11	16	female	567	3
11	16	female	771	1
11	16	female	549	4
11	16	female	418	3
11	16	female	480	2
11	16	female	509	3
11	16	female	728	4
11	16	female	655	4
11	16	female	406	2
11	16	female	783	1
11	16	female	778	1
11	16	female	724	2
11	16	female	744	1
11	16	female	606	3
11	16	female	577	1
11	16	female	687	4
11	16	female	820	1
11	16	female	854	4
11	16	female	423	2
11	16	female	719	1
11	16	female	766	1
11	16	female	908	1
11	16	female	900	1
11	16	female	885	1
11	16	female	904	4
11	16	female	838	1
11	16	female	1135	4
11	16	female	564	3
11	16	female	833	4
11	16	female	608	3
11	16	female	442	2
11	16	female	452	2
11	16	female	444	2
11	16	female	696	4
11	16	female	787	4
11	16	female	437	3
11	16	female	504	2
11	16	female	782	1
11	16	female	498	3
11	16	female	478	2
11	16	female	805	4
11	16	female	458	3
11	16	female	503	2
11	16	female	800	4
11	16	female	850	1
11	16	female	913	4
11	16	female	689	3
11	16	female	595	3
12	16	male	802	4
12	16	male	519	2
12	16	male	793	1
12	16	male	875	4
12	16	male	570	2
12	16	male	838	1
12	16	male	861	1
12	16	male	498	1
12	16	male	830	1
12	16	male	537	3
12	16	male	587	2
12	16	male	815	4
12	16	male	824	4
12	16	male	536	3
12	16	male	479	3
12	16	male	753	4
12	16	male	466	2
12	16	male	827	1
12	16	male	700	3
12	16	male	456	2
12	16	male	829	4
12	16	male	488	3
12	16	male	477	3
12	16	male	502	3
12	16	male	698	1
12	16	male	652	2
12	16	male	766	4
12	16	male	670	1
12	16	male	672	3
12	16	male	1006	2
12	16	male	827	1
12	16	male	697	3
12	16	male	901	1
12	16	male	482	3
12	16	male	450	2
12	16	male	746	4
12	16	male	631	4
12	16	male	742	3
12	16	male	910	4
12	16	male	564	2
12	16	male	876	1
12	16	male	484	2
12	16	male	520	2
12	16	male	864	1
12	16	male	722	3
12	16	male	604	3
12	16	male	730	3
12	16	male	877	1
12	16	male	551	2
12	16	male	859	4
12	16	male	487	2
12	16	male	559	2
12	16	male	788	4
12	16	male	844	1
12	16	male	547	4
12	16	male	927	1
12	16	male	1003	4
12	16	male	737	4
12	16	male	924	1
12	16	male	712	3
13	16	female	474	3
13	16	female	753	1
13	16	female	595	2
13	16	female	608	2
13	16	female	949	1
13	16	female	812	4
13	16	female	696	2
13	16	female	526	2
13	16	female	783	1
13	16	female	865	4
13	16	female	888	1
13	16	female	865	4
13	16	female	649	4
13	16	female	557	1
13	16	female	649	3
13	16	female	903	1
13	16	female	637	3
13	16	female	500	3
13	16	female	820	1
13	16	female	549	2
13	16	female	458	3
13	16	female	865	4
13	16	female	643	2
13	16	female	523	3
13	16	female	891	1
13	16	female	849	4
13	16	female	576	3
13	16	female	854	3
13	16	female	812	4
13	16	female	544	2
13	16	female	527	3
13	16	female	466	2
13	16	female	484	2
13	16	female	1017	4
13	16	female	803	1
13	16	female	855	1
13	16	female	509	2
13	16	female	818	1
13	16	female	526	2
13	16	female	679	3
13	16	female	867	3
13	16	female	575	2
13	16	female	955	1
13	16	female	1098	4
13	16	female	788	1
13	16	female	937	4
13	16	female	1060	1
13	16	female	826	4
13	16	female	825	3
13	16	female	803	3
13	16	female	455	2
13	16	female	453	2
13	16	female	955	1
13	16	female	661	4
13	16	female	980	4
13	16	female	696	3
13	16	female	809	3
13	16	female	943	4
13	16	female	785	1
13	16	female	912	4
14	16	female	741	1
14	16	female	767	1
14	16	female	760	1
14	16	female	723	3
14	16	female	849	4
14	16	female	577	2
14	16	female	602	3
14	16	female	785	1
14	16	female	541	2
14	16	female	491	2
14	16	female	898	4
14	16	female	495	2
14	16	female	552	2
14	16	female	875	1
14	16	female	705	1
14	16	female	531	3
14	16	female	503	3
14	16	female	892	4
14	16	female	863	4
14	16	female	708	4
14	16	female	1192	4
14	16	female	638	3
14	16	female	734	3
14	16	female	692	2
14	16	female	1057	4
14	16	female	778	1
14	16	female	700	3
14	16	female	764	2
14	16	female	694	3
14	16	female	905	1
14	16	female	811	4
14	16	female	931	1
14	16	female	652	3
14	16	female	456	2
14	16	female	773	1
14	16	female	796	1
14	16	female	616	2
14	16	female	971	4
14	16	female	853	1
14	16	female	688	3
14	16	female	633	3
14	16	female	584	3
14	16	female	923	4
14	16	female	919	4
14	16	female	655	2
14	16	female	993	4
14	16	female	1086	4
14	16	female	809	3
14	16	female	1013	2
14	16	female	475	3
14	16	female	467	2
14	16	female	816	1
14	16	female	760	3
14	16	female	483	2
14	16	female	846	1
14	16	female	969	4
14	16	female	966	4
14	16	female	567	2
14	16	female	798	1
14	16	female	980	1
15	17	female	521	2
15	17	female	683	4
15	17	female	482	3
15	17	female	722	4
15	17	female	867	4
15	17	female	504	2
15	17	female	753	1
15	17	female	728	1
15	17	female	847	4
15	17	female	510	3
15	17	female	461	3
15	17	female	625	1
15	17	female	840	2
15	17	female	839	1
15	17	female	572	2
15	17	female	476	2
15	17	female	801	1
15	17	female	751	3
15	17	female	484	3
15	17	female	396	3
15	17	female	809	4
15	17	female	755	1
15	17	female	806	4
15	17	female	930	4
15	17	female	811	1
15	17	female	682	3
15	17	female	453	2
15	17	female	464	2
15	17	female	847	1
15	17	female	537	3
15	17	female	846	1
15	17	female	952	4
15	17	female	498	2
15	17	female	456	2
15	17	female	511	2
15	17	female	584	3
15	17	female	846	1
15	17	female	857	4
15	17	female	447	3
15	17	female	844	1
15	17	female	435	3
15	17	female	529	2
15	17	female	683	1
15	17	female	1111	3
15	17	female	728	1
15	17	female	726	3
15	17	female	831	4
15	17	female	392	2
15	17	female	436	3
15	17	female	718	4
15	17	female	528	3
15	17	female	834	4
15	17	female	433	2
15	17	female	458	2
15	17	female	762	1
15	17	female	869	4
15	17	female	885	4
15	17	female	918	1
15	17	female	874	1
15	17	female	851	4
16	17	male	731	1
16	17	male	861	4
16	17	male	807	4
16	17	male	450	3
16	17	male	592	2
16	17	male	694	1
16	17	male	759	1
16	17	male	468	2
16	17	male	878	1
16	17	male	466	3
16	17	male	811	4
16	17	male	554	2
16	17	male	972	4
16	17	male	792	4
16	17	male	703	3
16	17	male	843	1
16	17	male	554	3
16	17	male	567	3
16	17	male	861	4
16	17	male	520	2
16	17	male	608	3
16	17	male	556	3
16	17	male	533	3
16	17	male	797	1
16	17	male	510	2
16	17	male	479	2
16	17	male	757	1
16	17	male	539	2
16	17	male	515	1
16	17	male	717	4
16	17	male	468	2
16	17	male	772	4
16	17	male	448	3
16	17	male	703	1
16	17	male	609	1
16	17	male	776	4
16	17	male	620	3
16	17	male	594	3
16	17	male	791	4
16	17	male	561	2
16	17	male	551	2
16	17	male	831	4
16	17	male	836	4
16	17	male	923	1
16	17	male	867	1
16	17	male	810	4
16	17	male	919	1
16	17	male	510	2
16	17	male	461	3
16	17	male	522	2
16	17	male	827	1
16	17	male	788	4
16	17	male	440	2
16	17	male	485	3
16	17	male	499	2
16	17	male	472	3
16	17	male	567	3
16	17	male	745	1
16	17	male	815	4
16	17	male	768	1
17	17	female	382	4
17	17	female	471	3
17	17	female	473	3
17	17	female	819	1
17	17	female	708	1
17	17	female	412	3
17	17	female	458	2
17	17	female	583	3
17	17	female	504	2
17	17	female	699	4
17	17	female	705	2
17	17	female	511	3
17	17	female	839	1
17	17	female	477	2
17	17	female	801	1
17	17	female	885	4
17	17	female	559	2
17	17	female	531	1
17	17	female	768	4
17	17	female	532	2
17	17	female	802	1
17	17	female	863	4
17	17	female	852	1
17	17	female	941	4
17	17	female	552	3
17	17	female	505	2
17	17	female	852	4
17	17	female	559	3
17	17	female	829	1
17	17	female	557	3
17	17	female	868	1
17	17	female	500	2
17	17	female	587	3
17	17	female	525	2
17	17	female	779	4
17	17	female	546	2
17	17	female	531	2
17	17	female	804	1
17	17	female	691	3
17	17	female	789	1
17	17	female	621	3
17	17	female	833	1
17	17	female	910	1
17	17	female	878	1
17	17	female	913	1
17	17	female	840	4
17	17	female	482	2
17	17	female	494	3
17	17	female	792	4
17	17	female	562	2
17	17	female	479	3
17	17	female	806	4
17	17	female	750	1
17	17	female	794	2
17	17	female	836	4
17	17	female	790	4
17	17	female	531	3
17	17	female	561	3
17	17	female	789	4
17	17	female	854	4
18	17	male	435	2
18	17	male	600	1
18	17	male	1191	3
18	17	male	606	2
18	17	male	717	2
18	17	male	468	3
18	17	male	803	4
18	17	male	880	1
18	17	male	441	3
18	17	male	447	3
18	17	male	468	3
18	17	male	950	4
18	17	male	954	1
18	17	male	943	4
18	17	male	936	1
18	17	male	998	2
18	17	male	834	1
18	17	male	466	2
18	17	male	865	4
18	17	male	949	4
18	17	male	886	1
18	17	male	913	4
18	17	male	519	3
18	17	male	948	4
18	17	male	886	1
18	17	male	469	2
18	17	male	441	3
18	17	male	980	1
18	17	male	453	2
18	17	male	445	3
18	17	male	445	2
18	17	male	935	4
18	17	male	471	2
18	17	male	596	3
18	17	male	890	4
18	17	male	970	3
18	17	male	898	1
18	17	male	813	3
18	17	male	918	1
18	17	male	962	4
18	17	male	738	4
18	17	male	944	1
18	17	male	430	2
18	17	male	566	2
18	17	male	918	1
18	17	male	1006	4
18	17	male	757	3
18	17	male	405	2
18	17	male	938	1
18	17	male	604	3
18	17	male	403	2
18	17	male	710	3
18	17	male	821	2
18	17	male	463	3
18	17	male	871	4
18	17	male	865	1
18	17	male	1060	4
18	17	male	829	1
18	17	male	987	4
18	17	male	796	1
19	17	male	459	3
19	17	male	919	1
19	17	male	907	1
19	17	male	439	3
19	17	male	445	2
19	17	male	426	3
19	17	male	574	2
19	17	male	465	3
19	17	male	787	1
19	17	male	725	4
19	17	male	653	2
19	17	male	863	1
19	17	male	766	4
19	17	male	429	2
19	17	male	429	1
19	17	male	479	2
19	17	male	482	4
19	17	male	889	1
19	17	male	945	4
19	17	male	882	1
19	17	male	403	3
19	17	male	770	1
19	17	male	915	4
19	17	male	842	2
19	17	male	488	2
19	17	male	827	4
19	17	male	440	3
19	17	male	467	3
19	17	male	481	3
19	17	male	870	4
19	17	male	871	1
19	17	male	856	1
19	17	male	947	4
19	17	male	431	3
19	17	male	868	1
19	17	male	875	4
19	17	male	522	2
19	17	male	445	2
19	17	male	767	4
19	17	male	658	3
19	17	male	959	1
19	17	male	674	2
19	17	male	1080	4
19	17	male	496	2
19	17	male	481	2
19	17	male	444	3
19	17	male	447	4
19	17	male	570	3
19	17	male	577	3
19	17	male	777	4
19	17	male	650	3
19	17	male	902	1
19	17	male	926	4
19	17	male	861	1
19	17	male	769	1
19	17	male	740	2
19	17	male	838	1
19	17	male	932	4
19	17	male	526	2
19	17	male	824	3
20	16	male	473	3
20	16	male	425	2
20	16	male	588	1
20	16	male	964	1
20	16	male	431	2
20	16	male	822	1
20	16	male	462	3
20	16	male	490	2
20	16	male	463	3
20	16	male	440	2
20	16	male	689	4
20	16	male	645	3
20	16	male	992	4
20	16	male	719	3
20	16	male	647	2
20	16	male	488	3
20	16	male	446	2
20	16	male	491	3
20	16	male	599	1
20	16	male	532	2
20	16	male	997	4
20	16	male	736	3
20	16	male	963	1
20	16	male	986	4
20	16	male	820	1
20	16	male	1051	4
20	16	male	986	1
20	16	male	1082	4
20	16	male	927	4
20	16	male	840	1
20	16	male	438	2
20	16	male	994	4
20	16	male	759	3
20	16	male	895	1
20	16	male	896	4
20	16	male	935	1
20	16	male	988	4
20	16	male	985	4
20	16	male	688	3
20	16	male	950	4
20	16	male	890	1
20	16	male	435	2
20	16	male	411	2
20	16	male	918	4
20	16	male	437	2
20	16	male	910	4
20	16	male	431	3
20	16	male	1094	1
20	16	male	519	2
20	16	male	942	4
20	16	male	871	1
20	16	male	925	1
20	16	male	484	3
20	16	male	453	3
20	16	male	430	3
20	16	male	843	1
20	16	male	452	2
20	16	male	428	2
20	16	male	801	3
20	16	male	926	1
21	17	female	751	4
21	17	female	435	2
21	17	female	411	2
21	17	female	549	3
21	17	female	718	4
21	17	female	416	3
21	17	female	889	4
21	17	female	813	4
21	17	female	447	2
21	17	female	490	2
21	17	female	823	1
21	17	female	895	1
21	17	female	842	1
21	17	female	435	3
21	17	female	544	2
21	17	female	453	2
21	17	female	716	1
21	17	female	810	1
21	17	female	811	1
21	17	female	856	4
21	17	female	830	1
21	17	female	411	1
21	17	female	858	4
21	17	female	451	3
21	17	female	684	3
21	17	female	792	4
21	17	female	549	3
21	17	female	585	2
21	17	female	731	3
21	17	female	457	3
21	17	female	786	1
21	17	female	847	4
21	17	female	909	4
21	17	female	644	3
21	17	female	620	3
21	17	female	858	1
21	17	female	565	3
21	17	female	502	2
21	17	female	794	1
21	17	female	494	2
21	17	female	791	1
21	17	female	878	4
21	17	female	916	4
21	17	female	834	1
21	17	female	946	1
21	17	female	901	4
21	17	female	928	1
21	17	female	900	1
21	17	female	546	3
21	17	female	842	4
21	17	female	849	4
21	17	female	563	2
21	17	female	622	3
21	17	female	524	2
21	17	female	656	3
21	17	female	510	2
21	17	female	778	4
21	17	female	430	2
21	17	female	495	3
21	17	female	476	2
22	17	male	836	4
22	17	male	822	2
22	17	male	482	2
22	17	male	573	3
22	17	male	550	3
22	17	male	545	3
22	17	male	779	1
22	17	male	535	3
22	17	male	545	2
22	17	male	577	1
22	17	male	795	4
22	17	male	550	3
22	17	male	787	4
22	17	male	524	2
22	17	male	527	2
22	17	male	702	1
22	17	male	678	1
22	17	male	723	1
22	17	male	675	4
22	17	male	658	3
22	17	male	543	2
22	17	male	580	3
22	17	male	880	1
22	17	male	549	3
22	17	male	788	4
22	17	male	796	1
22	17	male	524	4
22	17	male	867	4
22	17	male	860	1
22	17	male	529	2
22	17	male	853	1
22	17	male	801	1
22	17	male	855	1
22	17	male	614	2
22	17	male	577	3
22	17	male	811	4
22	17	male	852	1
22	17	male	876	1
22	17	male	546	2
22	17	male	663	3
22	17	male	738	1
22	17	male	576	2
22	17	male	488	3
22	17	male	740	4
22	17	male	454	3
22	17	male	512	2
22	17	male	651	4
22	17	male	505	2
22	17	male	851	1
22	17	male	727	2
22	17	male	869	1
22	17	male	837	4
22	17	male	557	3
22	17	male	559	3
22	17	male	779	4
22	17	male	705	4
22	17	male	797	4
22	17	male	717	2
22	17	male	611	3
22	17	male	815	4
23	17	male	923	4
23	17	male	861	4
23	17	male	940	4
23	17	male	1041	1
23	17	male	1011	1
23	17	male	542	2
23	17	male	570	3
23	17	male	957	4
23	17	male	1048	3
23	17	male	685	3
23	17	male	899	4
23	17	male	453	2
23	17	male	957	1
23	17	male	1013	1
23	17	male	595	2
23	17	male	656	3
23	17	male	861	4
23	17	male	597	3
23	17	male	859	1
23	17	male	918	4
23	17	male	636	2
23	17	male	573	1
23	17	male	605	2
23	17	male	640	3
23	17	male	568	3
23	17	male	523	2
23	17	male	544	3
23	17	male	513	2
23	17	male	810	1
23	17	male	920	1
23	17	male	605	3
23	17	male	536	3
23	17	male	486	2
23	17	male	874	4
23	17	male	515	3
23	17	male	520	2
23	17	male	838	4
23	17	male	876	1
23	17	male	878	4
23	17	male	905	1
23	17	male	767	4
23	17	male	910	1
23	17	male	419	2
23	17	male	664	3
23	17	male	458	3
23	17	male	416	2
23	17	male	401	2
23	17	male	403	3
23	17	male	747	4
23	17	male	763	1
23	17	male	774	4
23	17	male	482	2
23	17	male	869	1
23	17	male	854	4
23	17	male	456	3
23	17	male	852	1
23	17	male	864	4
23	17	male	485	2
23	17	male	839	1
23	17	male	796	1
24	16	female	427	2
24	16	female	734	1
24	16	female	582	2
24	16	female	727	4
24	16	female	411	2
24	16	female	649	1
24	16	female	441	3
24	16	female	547	1
24	16	female	629	1
24	16	female	755	4
24	16	female	789	4
24	16	female	473	3
24	16	female	441	2
24	16	female	444	3
24	16	female	728	1
24	16	female	805	3
24	16	female	474	1
24	16	female	751	4
24	16	female	685	3
24	16	female	549	3
24	16	female	565	2
24	16	female	738	1
24	16	female	467	3
24	16	female	735	1
24	16	female	823	4
24	16	female	760	4
24	16	female	913	4
24	16	female	451	2
24	16	female	441	3
24	16	female	479	2
24	16	female	765	1
24	16	female	785	4
24	16	female	650	3
24	16	female	481	3
24	16	female	790	4
24	16	female	517	2
24	16	female	758	4
24	16	female	540	3
24	16	female	625	3
24	16	female	817	1
24	16	female	822	1
24	16	female	848	4
24	16	female	854	1
24	16	female	858	4
24	16	female	659	2
24	16	female	517	2
24	16	female	480	2
24	16	female	465	3
24	16	female	568	4
24	16	female	514	2
24	16	female	783	4
24	16	female	793	2
24	16	female	650	3
24	16	female	759	1
24	16	female	724	4
24	16	female	815	1
24	16	female	822	1
24	16	female	826	1
24	16	female	464	2
24	16	female	436	3
25	16	female	790	4
25	16	female	460	2
25	16	female	821	1
25	16	female	459	3
25	16	female	496	2
25	16	female	873	4
25	16	female	513	3
25	16	female	886	4
25	16	female	431	1
25	16	female	456	2
25	16	female	439	2
25	16	female	504	2
25	16	female	722	1
25	16	female	502	3
25	16	female	753	4
25	16	female	518	3
25	16	female	537	3
25	16	female	841	1
25	16	female	440	2
25	16	female	816	4
25	16	female	544	2
25	16	female	842	1
25	16	female	573	3
25	16	female	869	4
25	16	female	688	3
25	16	female	892	1
25	16	female	831	1
25	16	female	1009	4
25	16	female	476	1
25	16	female	470	3
25	16	female	921	1
25	16	female	900	1
25	16	female	923	1
25	16	female	428	2
25	16	female	903	1
25	16	female	466	2
25	16	female	442	2
25	16	female	802	4
25	16	female	599	3
25	16	female	455	3
25	16	female	796	1
25	16	female	831	4
25	16	female	671	3
25	16	female	911	4
25	16	female	686	3
25	16	female	797	4
25	16	female	865	4
25	16	female	565	3
25	16	female	903	4
25	16	female	607	2
25	16	female	904	1
25	16	female	607	3
25	16	female	857	4
25	16	female	891	1
25	16	female	694	4
25	16	female	520	3
25	16	female	515	2
25	16	female	451	2
25	16	female	452	2
25	16	female	824	1
26	16	male	641	2
26	16	male	597	2
26	16	male	956	4
26	16	male	954	1
26	16	male	903	4
26	16	male	893	4
26	16	male	850	1
26	16	male	763	1
26	16	male	718	3
26	16	male	438	3
26	16	male	531	2
26	16	male	343	4
26	16	male	910	1
26	16	male	832	4
26	16	male	585	1
26	16	male	849	4
26	16	male	772	3
26	16	male	689	3
26	16	male	725	2
26	16	male	956	1
26	16	male	840	4
26	16	male	1010	2
26	16	male	605	2
26	16	male	586	2
26	16	male	857	1
26	16	male	592	3
26	16	male	609	3
26	16	male	597	3
26	16	male	898	1
26	16	male	548	3
26	16	male	1015	4
26	16	male	899	4
26	16	male	881	1
26	16	male	680	1
26	16	male	653	3
26	16	male	733	1
26	16	male	556	3
26	16	male	429	3
26	16	male	385	2
26	16	male	985	4
26	16	male	652	3
26	16	male	333	1
26	16	male	862	4
26	16	male	785	4
26	16	male	764	2
26	16	male	855	4
26	16	male	934	4
26	16	male	830	1
26	16	male	698	1
26	16	male	655	3
26	16	male	928	4
26	16	male	932	1
26	16	male	843	1
26	16	male	653	2
26	16	male	663	3
26	16	male	571	2
26	16	male	642	2
26	16	male	574	3
26	16	male	659	2
26	16	male	518	2
27	17	female	603	2
27	17	female	513	2
27	17	female	733	1
27	17	female	530	2
27	17	female	814	4
27	17	female	538	2
27	17	female	794	1
27	17	female	489	3
27	17	female	771	1
27	17	female	807	1
27	17	female	796	4
27	17	female	857	1
27	17	female	690	3
27	17	female	908	4
27	17	female	645	3
27	17	female	652	2
27	17	female	732	1
27	17	female	558	3
27	17	female	508	3
27	17	female	777	4
27	17	female	824	4
27	17	female	477	2
27	17	female	524	3
27	17	female	501	1
27	17	female	819	1
27	17	female	848	3
27	17	female	467	2
27	17	female	839	4
27	17	female	554	3
27	17	female	853	4
27	17	female	504	3
27	17	female	720	1
27	17	female	566	3
27	17	female	833	4
27	17	female	468	3
27	17	female	472	2
27	17	female	495	3
27	17	female	804	4
27	17	female	764	1
27	17	female	803	4
27	17	female	558	2
27	17	female	804	4
27	17	female	571	3
27	17	female	738	1
27	17	female	829	1
27	17	female	503	1
27	17	female	839	4
27	17	female	480	2
27	17	female	813	1
27	17	female	525	3
27	17	female	917	4
27	17	female	839	1
27	17	female	818	1
27	17	female	890	4
27	17	female	596	2
27	17	female	897	4
27	17	female	539	2
27	17	female	486	2
27	17	female	425	2
27	17	female	589	3
28	16	female	547	3
28	16	female	638	1
28	16	female	622	3
28	16	female	480	1
28	16	female	778	4
28	16	female	462	2
28	16	female	504	2
28	16	female	708	1
28	16	female	528	2
28	16	female	694	4
28	16	female	537	3
28	16	female	490	3
28	16	female	463	2
28	16	female	500	4
28	16	female	673	1
28	16	female	709	1
28	16	female	478	3
28	16	female	725	1
28	16	female	764	4
28	16	female	702	1
28	16	female	581	2
28	16	female	711	1
28	16	female	471	3
28	16	female	708	4
28	16	female	944	4
28	16	female	691	3
28	16	female	715	4
28	16	female	480	2
28	16	female	491	3
28	16	female	518	2
28	16	female	825	1
28	16	female	462	2
28	16	female	785	1
28	16	female	616	4
28	16	female	459	3
28	16	female	532	2
28	16	female	872	4
28	16	female	792	1
28	16	female	821	1
28	16	female	568	2
28	16	female	872	4
28	16	female	603	3
28	16	female	831	4
28	16	female	882	4
28	16	female	494	2
28	16	female	764	4
28	16	female	515	2
28	16	female	755	1
28	16	female	594	3
28	16	female	524	2
28	16	female	759	1
28	16	female	804	4
28	16	female	756	1
28	16	female	794	1
28	16	female	595	3
28	16	female	530	3
28	16	female	814	4
28	16	female	1112	2
28	16	female	515	3
28	16	female	576	3
29	16	male	559	3
29	16	male	763	4
29	16	male	648	3
29	16	male	1086	2
29	16	male	985	1
29	16	male	893	1
29	16	male	931	4
29	16	male	891	1
29	16	male	509	2
29	16	male	533	1
29	16	male	532	3
29	16	male	596	3
29	16	male	969	4
29	16	male	428	2
29	16	male	957	4
29	16	male	469	3
29	16	male	1012	4
29	16	male	943	1
29	16	male	443	2
29	16	male	856	1
29	16	male	883	4
29	16	male	891	1
29	16	male	553	2
29	16	male	480	3
29	16	male	812	2
29	16	male	964	1
29	16	male	576	2
29	16	male	453	3
29	16	male	473	3
29	16	male	1015	4
29	16	male	454	2
29	16	male	443	3
29	16	male	464	2
29	16	male	487	2
29	16	male	923	1
29	16	male	937	4
29	16	male	425	2
29	16	male	889	4
29	16	male	1016	1
29	16	male	966	4
29	16	male	977	4
29	16	male	720	3
29	16	male	657	3
29	16	male	902	1
29	16	male	701	3
29	16	male	936	1
29	16	male	436	2
29	16	male	1149	1
29	16	male	1052	4
29	16	male	625	3
29	16	male	948	4
29	16	male	937	1
29	16	male	471	2
29	16	male	947	1
29	16	male	905	4
29	16	male	442	3
29	16	male	987	1
29	16	male	919	4
29	16	male	517	2
29	16	male	444	3
30	16	male	391	2
30	16	male	384	3
30	16	male	450	3
30	16	male	455	3
30	16	male	703	1
30	16	male	703	1
30	16	male	844	4
30	16	male	464	3
30	16	male	471	2
30	16	male	553	2
30	16	male	548	2
30	16	male	793	1
30	16	male	757	1
30	16	male	443	4
30	16	male	792	4
30	16	male	763	4
30	16	male	575	3
30	16	male	740	1
30	16	male	779	1
30	16	male	473	3
30	16	male	741	1
30	16	male	500	2
30	16	male	422	1
30	16	male	426	2
30	16	male	835	4
30	16	male	369	3
30	16	male	775	4
30	16	male	389	3
30	16	male	853	4
30	16	male	493	2
30	16	male	385	3
30	16	male	843	1
30	16	male	897	1
30	16	male	408	2
30	16	male	463	3
30	16	male	601	3
30	16	male	411	2
30	16	male	370	2
30	16	male	427	2
30	16	male	398	3
30	16	male	740	1
30	16	male	468	3
30	16	male	639	1
30	16	male	944	4
30	16	male	962	4
30	16	male	1021	1
30	16	male	767	4
30	16	male	406	2
30	16	male	881	1
30	16	male	850	4
30	16	male	497	2
30	16	male	587	3
30	16	male	571	4
30	16	male	600	2
30	16	male	836	4
30	16	male	848	1
30	16	male	880	1
30	16	male	468	3
30	16	male	900	4
30	16	male	920	4
